# Supplementary material for: (E)-3-Hydr­oxy-N′-(2-hydroxy­benzyl­idene)-2-naphthohydrazide
Source: Acta Crystallogr Sect E Struct Rep Online. 2009 Dec 24;66(Pt 1):o236–7. doi: 10.1107/S1600536809053793 (PMC2980095; doi:10.1107/S1600536809053793)
Supplement: Supplementary file 1 [file e-66-0o236-sup1.cif]

##############################################################################
###                                                                        ###
###        Electronic paper (Acta Crystallographica Section E)             ###
###                                                                        ###
##############################################################################
#                                                                            #
# This CIF contains the data in a paper accepted for publication in Acta     #
# Crystallographica Section E. It conforms to the requirements of Notes      #
# for Authors for Section E, and has been peer reviewed under the auspices   #
# of the IUCr Commission on Journals.                                        #
#                                                                            #
# Full details of the Crystallographic Information File format               #
# are given in the paper "The Crystallographic Information File (CIF):       #
# a New Standard Archive File for Crystallography" by S. R. Hall, F. H.      #
# Allen and I. D. Brown [Acta Cryst. (1991), A47, 655-685].                  #
#                                                                            #
# The current version of the core CIF dictionary is obtainable from          #
# ftp://ftp.iucr.org/pub/cif_core.dic. The current version number is 2.4.    #
#                                                                            #
# Software is freely available for graphical display of the structure(s) in  #
# this CIF.  For information consult the CIF home page http://www.iucr.org/  #
# cif/home.html                                                              #
#                                                                            #
# This file may be used for bona fide research purposes within the           #
# scientific community so long as proper attribution is given to the journal # 
# article from which it was obtained.                                        #
#                                                                            #
##############################################################################
                                             
data_I
_audit_creation_method     SHELXL97
_chemical_name_systematic
;
(<i>E</i>)-3-Hydroxy-<i>N</i>'-(2-hydroxybenzylidene)-2-naphthohydrazide
;
_chemical_name_common     ?
_chemical_formula_moiety     'C18 H14 N2 O3'
_chemical_formula_sum     'C18 H14 N2 O3'
_chemical_formula_iupac     'C18 H14 N2 O3'
_chemical_formula_weight     306.315
_chemical_melting_point_gt     ?
_chemical_melting_point_lt     ?
_symmetry_cell_setting     orthorhombic
_symmetry_space_group_name_H-M     'P n a 21'
_symmetry_space_group_name_Hall     'P 2c -2n'
loop_
    _symmetry_equiv_pos_as_xyz
    'x, y, z'
    '-x, -y, z+1/2'
    '-x+1/2, y+1/2, z+1/2'
    'x+1/2, -y+1/2, z'
_cell_length_a     12.6749(4)
_cell_length_b     4.96660(10)
_cell_length_c     22.7299(6)
_cell_angle_alpha     90.00
_cell_angle_beta     90.00
_cell_angle_gamma     90.00
_cell_volume     1430.87(7)
_cell_formula_units_Z     4
_cell_measurement_reflns_used     5508
_cell_measurement_theta_min     3.134
_cell_measurement_theta_max     27.485
_cell_measurement_temperature     200(2)
_exptl_crystal_description     rod
_exptl_crystal_colour     yellow
_exptl_crystal_size_max     0.50
_exptl_crystal_size_mid     0.10
_exptl_crystal_size_min     0.09
_exptl_crystal_density_diffrn     1.42195(7)
_exptl_crystal_density_meas     ?
_exptl_crystal_density_method     'not measured'
_exptl_crystal_F_000     640
_exptl_absorpt_coefficient_mu     0.099
_exptl_absorpt_correction_type     none
_exptl_absorpt_process_details     ?
_exptl_absorpt_correction_T_min     ?
_exptl_absorpt_correction_T_max     ?
_exptl_special_details
;
;
_diffrn_ambient_temperature     200(2)
_diffrn_radiation_type     MoK\a
_diffrn_radiation_wavelength     0.71073
_diffrn_radiation_source     'rotating anode'
_diffrn_radiation_monochromator     'MONTEL, graded multilayered X-ray optics'
_diffrn_measurement_device_type     'Nonius KappaCCD'
_diffrn_measurement_device     '95mm CCD camera on \k-goniostat'
_diffrn_measurement_method
                            'CCD; rotation images; thick slices, phi/omega-scan'
_diffrn_detector_area_resol_mean     9
_diffrn_reflns_number     10328
_diffrn_reflns_av_R_equivalents     0.0543
_diffrn_reflns_av_sigmaI/netI     0.0314
_diffrn_reflns_theta_min     3.34
_diffrn_reflns_theta_max     27.43
_diffrn_reflns_theta_full     27.43
_diffrn_measured_fraction_theta_max     0.997
_diffrn_measured_fraction_theta_full     0.997
_diffrn_reflns_limit_h_min     -16
_diffrn_reflns_limit_h_max     16
_diffrn_reflns_limit_k_min     -6
_diffrn_reflns_limit_k_max     6
_diffrn_reflns_limit_l_min     -29
_diffrn_reflns_limit_l_max     29
_diffrn_standards_number     0
_diffrn_standards_interval_count     .
_diffrn_standards_interval_time     .
_diffrn_standards_decay_%     ?
_refine_special_details
;
Refinement of <i>F</i>^2^ against ALL reflections. The weighted <i>R</i>-factor
<i>wR</i> and goodness of fit <i>S</i> are based on <i>F</i>^2^, conventional
<i>R</i>-factors <i>R</i> are based on <i>F</i>, with <i>F</i> set to zero for
negative <i>F</i>^2^. The threshold expression of <i>F</i>^2^ >
2<i>\s</i>(<i>F</i>^2^) is used only for calculating <i>R</i>-factors(gt)
<i>etc</i>. and is not relevant to the choice of reflections for refinement.
<i>R</i>-factors based on <i>F</i>^2^ are statistically about twice as large
as those based on <i>F</i>, and <i>R</i>-factors based on all data will be
even larger.
;
_reflns_number_total     1676
_reflns_number_gt     1416
_reflns_threshold_expression     I>2sigma(I)
_refine_ls_structure_factor_coef     Fsqd
_refine_ls_matrix_type     full
_refine_ls_R_factor_all     0.0473
_refine_ls_R_factor_gt     0.0364
_refine_ls_wR_factor_gt     0.0893
_refine_ls_wR_factor_ref     0.0948
_refine_ls_goodness_of_fit_ref     1.093
_refine_ls_restrained_S_all     1.093
_refine_ls_number_reflns     1676
_refine_ls_number_parameters     220
_refine_ls_number_restraints     1
_refine_ls_hydrogen_treatment     mixed
_refine_ls_weighting_scheme     calc
_refine_ls_weighting_details
         'calc w=1/[\s^2^(Fo^2^)+(0.0520P)^2^+0.1709P] where P=(Fo^2^+2Fc^2^)/3'
_atom_sites_solution_hydrogens     geom
_atom_sites_solution_primary     direct
_atom_sites_solution_secondary     difmap
_refine_ls_shift/su_max     0.000
_refine_ls_shift/su_mean     0.000
_refine_diff_density_max     0.163
_refine_diff_density_min     -0.172
_refine_ls_extinction_method     none
_refine_ls_extinction_coef     ?
loop_
    _atom_type_symbol
    _atom_type_description
    _atom_type_scat_dispersion_real
    _atom_type_scat_dispersion_imag
    _atom_type_scat_source
    'C' 'C' 0.0033 0.0016
                         'International Tables Vol C Tables 4.2.6.8 and 6.1.1.4'
    'H' 'H' 0.0000 0.0000
                         'International Tables Vol C Tables 4.2.6.8 and 6.1.1.4'
    'N' 'N' 0.0061 0.0033
                         'International Tables Vol C Tables 4.2.6.8 and 6.1.1.4'
    'O' 'O' 0.0106 0.0060
                         'International Tables Vol C Tables 4.2.6.8 and 6.1.1.4'
_computing_data_collection     'COLLECT (Hooft, 2004)'
_computing_cell_refinement     'SCALEPACK (Otwinowski & Minor, 1997)'
_computing_data_reduction     'DENZO and SCALEPACK (Otwinowski & Minor, 1997)'
_computing_structure_solution     'SIR97 (Altomare <i>et al.</i>, 1999)'
_computing_structure_refinement     'SHELXL97 (Sheldrick, 2008)'
_computing_molecular_graphics
;
ORTEP-3 (Farrugia, 1997) and Mercury (Macrae <i>et al.</i>,
2006)
;
_computing_publication_material     'PLATON (Spek, 2009)'
loop_
    _atom_site_type_symbol
    _atom_site_label
    _atom_site_fract_x
    _atom_site_fract_y
    _atom_site_fract_z
    _atom_site_U_iso_or_equiv
    _atom_site_adp_type
    _atom_site_calc_flag
    _atom_site_refinement_flags
    _atom_site_occupancy
    _atom_site_disorder_assembly
    _atom_site_disorder_group
    O O1 0.23226(13) 0.2694(4) 0.22862(9) 0.0383(4) Uani d . 1 . .
    O O2 0.31563(16) -0.3045(5) 0.09755(11) 0.0533(6) Uani d . 1 . .
    H H2 0.280(4) -0.182(9) 0.124(2) 0.092(14) Uiso d . 1 . .
    O O3 -0.08649(14) 0.4024(3) 0.18929(8) 0.0325(4) Uani d . 1 . .
    H H3 -0.151(3) 0.377(6) 0.1953(15) 0.044(8) Uiso d . 1 . .
    N N1 0.09013(15) 0.1311(4) 0.17680(9) 0.0283(4) Uani d . 1 . .
    H H1 0.019(2) 0.157(5) 0.1723(13) 0.037(7) Uiso d . 1 . .
    N N2 0.14658(15) -0.0532(4) 0.14425(8) 0.0290(4) Uani d . 1 . .
    C C1 0.13752(17) 0.2878(5) 0.21681(10) 0.0258(5) Uani d . 1 . .
    C C2 0.06987(17) 0.4915(5) 0.24682(10) 0.0250(5) Uani d . 1 . .
    C C3 -0.03790(17) 0.5489(5) 0.23284(10) 0.0255(5) Uani d . 1 . .
    C C4 -0.09057(18) 0.7497(5) 0.26178(11) 0.0283(5) Uani d . 1 . .
    H H4 -0.1612 0.7897 0.2509 0.034 Uiso calc R 1 . .
    C C5 -0.04258(17) 0.8986(5) 0.30734(10) 0.0272(5) Uani d . 1 . .
    C C6 -0.0956(2) 1.1070(5) 0.33832(11) 0.0332(6) Uani d . 1 . .
    H H6 -0.1660 1.1524 0.3280 0.040 Uiso calc R 1 . .
    C C7 -0.0461(2) 1.2432(5) 0.38286(11) 0.0353(6) Uani d . 1 . .
    H H7 -0.0828 1.3807 0.4035 0.042 Uiso calc R 1 . .
    C C8 0.0589(2) 1.1808(6) 0.39843(12) 0.0380(6) Uani d . 1 . .
    H H8 0.0925 1.2761 0.4294 0.046 Uiso calc R 1 . .
    C C9 0.1119(2) 0.9845(5) 0.36906(11) 0.0344(6) Uani d . 1 . .
    H H9 0.1827 0.9443 0.3797 0.041 Uiso calc R 1 . .
    C C10 0.06327(18) 0.8391(5) 0.32300(10) 0.0279(5) Uani d . 1 . .
    C C11 0.11661(18) 0.6368(5) 0.29118(11) 0.0282(5) Uani d . 1 . .
    H H11 0.1880 0.5994 0.3008 0.034 Uiso calc R 1 . .
    C C12 0.0899(2) -0.1961(5) 0.10947(11) 0.0301(5) Uani d . 1 . .
    H H12 0.0156 -0.1697 0.1093 0.036 Uiso calc R 1 . .
    C C13 0.1346(2) -0.3955(5) 0.07051(10) 0.0310(5) Uani d . 1 . .
    C C14 0.2435(2) -0.4434(6) 0.06574(12) 0.0372(6) Uani d . 1 . .
    C C15 0.2796(2) -0.6364(7) 0.02599(16) 0.0501(7) Uani d . 1 . .
    H H15 0.3532 -0.6656 0.0216 0.060 Uiso calc R 1 . .
    C C16 0.2097(3) -0.7845(6) -0.00686(14) 0.0488(8) Uani d . 1 . .
    H H16 0.2356 -0.9187 -0.0329 0.059 Uiso calc R 1 . .
    C C17 0.1027(3) -0.7416(5) -0.00265(13) 0.0450(7) Uani d . 1 . .
    H H17 0.0548 -0.8429 -0.0259 0.054 Uiso calc R 1 . .
    C C18 0.0665(2) -0.5492(5) 0.03591(11) 0.0388(6) Uani d . 1 . .
    H H18 -0.0073 -0.5201 0.0391 0.047 Uiso calc R 1 . .
loop_
    _atom_site_aniso_label
    _atom_site_aniso_U_11
    _atom_site_aniso_U_22
    _atom_site_aniso_U_33
    _atom_site_aniso_U_12
    _atom_site_aniso_U_13
    _atom_site_aniso_U_23
    O1 0.0226(8) 0.0433(10) 0.0489(10) 0.0037(7) -0.0027(8) -0.0084(9)
    O2 0.0286(10) 0.0615(14) 0.0697(15) 0.0054(9) -0.0018(10) -0.0210(12)
    O3 0.0207(8) 0.0394(10) 0.0373(10) -0.0008(7) -0.0018(7) -0.0050(8)
    N1 0.0209(9) 0.0316(10) 0.0324(10) 0.0024(8) 0.0015(8) -0.0025(8)
    N2 0.0265(9) 0.0297(10) 0.0309(10) 0.0024(8) 0.0038(8) 0.0004(8)
    C1 0.0216(10) 0.0267(11) 0.0290(12) 0.0000(9) 0.0025(9) 0.0035(10)
    C2 0.0218(11) 0.0243(12) 0.0288(11) -0.0016(9) 0.0026(9) 0.0038(9)
    C3 0.0228(11) 0.0268(11) 0.0270(11) -0.0034(9) -0.0004(9) 0.0021(10)
    C4 0.0213(10) 0.0295(12) 0.0340(12) 0.0016(9) 0.0003(9) 0.0056(10)
    C5 0.0266(11) 0.0260(12) 0.0292(11) -0.0020(9) 0.0012(9) 0.0044(9)
    C6 0.0321(12) 0.0314(13) 0.0362(14) 0.0010(10) 0.0045(10) 0.0029(11)
    C7 0.0439(14) 0.0290(13) 0.0330(13) 0.0009(11) 0.0056(11) -0.0026(11)
    C8 0.0447(15) 0.0367(14) 0.0326(13) -0.0053(12) -0.0032(12) -0.0016(11)
    C9 0.0341(12) 0.0335(13) 0.0357(13) -0.0029(10) -0.0065(11) 0.0020(11)
    C10 0.0289(12) 0.0263(12) 0.0285(12) -0.0030(10) -0.0008(10) 0.0036(10)
    C11 0.0238(11) 0.0293(12) 0.0315(12) -0.0007(9) -0.0016(9) 0.0023(10)
    C12 0.0270(11) 0.0311(13) 0.0320(11) 0.0009(10) 0.0028(10) 0.0020(11)
    C13 0.0338(12) 0.0287(13) 0.0305(13) 0.0016(9) 0.0028(10) 0.0023(10)
    C14 0.0335(12) 0.0361(15) 0.0419(14) 0.0007(10) 0.0018(11) -0.0029(12)
    C15 0.0440(16) 0.0484(17) 0.0577(17) 0.0120(13) 0.0099(15) -0.0050(15)
    C16 0.072(2) 0.0361(15) 0.0389(15) 0.0052(14) 0.0104(14) -0.0061(13)
    C17 0.062(2) 0.0370(15) 0.0365(15) -0.0039(14) -0.0021(13) -0.0023(13)
    C18 0.0411(14) 0.0380(15) 0.0372(13) -0.0031(11) -0.0018(12) -0.0019(12)
_geom_special_details
;
All e.s.d.'s (except the e.s.d. in the dihedral angle between two l.s. planes)
are estimated using the full covariance matrix. The cell e.s.d.'s are taken
into account individually in the estimation of e.s.d.'s in distances, angles
and torsion angles; correlations between e.s.d.'s in cell parameters are only
used when they are defined by crystal symmetry. An approximate (isotropic)
treatment of cell e.s.d.'s is used for estimating e.s.d.'s involving l.s.
planes.
;
loop_
    _geom_bond_atom_site_label_1
    _geom_bond_atom_site_label_2
    _geom_bond_site_symmetry_2
    _geom_bond_distance
    _geom_bond_publ_flag
    O1 C1 . 1.234(3) ?
    O2 C14 . 1.354(3) ?
    O2 H2 . 0.96(5) ?
    O3 C3 . 1.374(3) ?
    O3 H3 . 0.84(4) ?
    N1 C1 . 1.339(3) ?
    N1 N2 . 1.378(3) ?
    N1 H1 . 0.92(3) ?
    N2 C12 . 1.283(3) ?
    C1 C2 . 1.491(3) ?
    C2 C11 . 1.374(3) ?
    C2 C3 . 1.431(3) ?
    C3 C4 . 1.368(3) ?
    C4 C5 . 1.410(3) ?
    C4 H4 . 0.9500 ?
    C5 C10 . 1.419(3) ?
    C5 C6 . 1.421(3) ?
    C6 C7 . 1.369(4) ?
    C6 H6 . 0.9500 ?
    C7 C8 . 1.411(4) ?
    C7 H7 . 0.9500 ?
    C8 C9 . 1.360(4) ?
    C8 H8 . 0.9500 ?
    C9 C10 . 1.413(3) ?
    C9 H9 . 0.9500 ?
    C10 C11 . 1.411(3) ?
    C11 H11 . 0.9500 ?
    C12 C13 . 1.444(3) ?
    C12 H12 . 0.9500 ?
    C13 C18 . 1.395(3) ?
    C13 C14 . 1.405(3) ?
    C14 C15 . 1.394(4) ?
    C15 C16 . 1.372(5) ?
    C15 H15 . 0.9500 ?
    C16 C17 . 1.377(5) ?
    C16 H16 . 0.9500 ?
    C17 C18 . 1.375(4) ?
    C17 H17 . 0.9500 ?
    C18 H18 . 0.9500 ?
loop_
    _geom_angle_atom_site_label_1
    _geom_angle_atom_site_label_2
    _geom_angle_atom_site_label_3
    _geom_angle_site_symmetry_1
    _geom_angle_site_symmetry_3
    _geom_angle
    _geom_angle_publ_flag
    C14 O2 H2 . . 110(3) ?
    C3 O3 H3 . . 114(2) ?
    C1 N1 N2 . . 121.20(19) ?
    C1 N1 H1 . . 115.9(18) ?
    N2 N1 H1 . . 122.9(18) ?
    C12 N2 N1 . . 114.05(19) ?
    O1 C1 N1 . . 122.8(2) ?
    O1 C1 C2 . . 120.7(2) ?
    N1 C1 C2 . . 116.55(19) ?
    C11 C2 C3 . . 118.0(2) ?
    C11 C2 C1 . . 116.35(19) ?
    C3 C2 C1 . . 125.6(2) ?
    C4 C3 O3 . . 120.88(19) ?
    C4 C3 C2 . . 120.3(2) ?
    O3 C3 C2 . . 118.84(19) ?
    C3 C4 C5 . . 121.6(2) ?
    C3 C4 H4 . . 119.2 ?
    C5 C4 H4 . . 119.2 ?
    C4 C5 C10 . . 118.9(2) ?
    C4 C5 C6 . . 122.8(2) ?
    C10 C5 C6 . . 118.3(2) ?
    C7 C6 C5 . . 120.7(2) ?
    C7 C6 H6 . . 119.7 ?
    C5 C6 H6 . . 119.7 ?
    C6 C7 C8 . . 120.6(2) ?
    C6 C7 H7 . . 119.7 ?
    C8 C7 H7 . . 119.7 ?
    C9 C8 C7 . . 120.0(2) ?
    C9 C8 H8 . . 120.0 ?
    C7 C8 H8 . . 120.0 ?
    C8 C9 C10 . . 121.0(2) ?
    C8 C9 H9 . . 119.5 ?
    C10 C9 H9 . . 119.5 ?
    C11 C10 C9 . . 122.3(2) ?
    C11 C10 C5 . . 118.2(2) ?
    C9 C10 C5 . . 119.5(2) ?
    C2 C11 C10 . . 122.9(2) ?
    C2 C11 H11 . . 118.5 ?
    C10 C11 H11 . . 118.5 ?
    N2 C12 C13 . . 122.5(2) ?
    N2 C12 H12 . . 118.8 ?
    C13 C12 H12 . . 118.8 ?
    C18 C13 C14 . . 118.1(2) ?
    C18 C13 C12 . . 118.6(2) ?
    C14 C13 C12 . . 123.3(2) ?
    O2 C14 C15 . . 118.4(2) ?
    O2 C14 C13 . . 122.4(2) ?
    C15 C14 C13 . . 119.2(3) ?
    C16 C15 C14 . . 120.7(3) ?
    C16 C15 H15 . . 119.7 ?
    C14 C15 H15 . . 119.7 ?
    C15 C16 C17 . . 121.0(3) ?
    C15 C16 H16 . . 119.5 ?
    C17 C16 H16 . . 119.5 ?
    C18 C17 C16 . . 118.7(3) ?
    C18 C17 H17 . . 120.6 ?
    C16 C17 H17 . . 120.6 ?
    C17 C18 C13 . . 122.2(3) ?
    C17 C18 H18 . . 118.9 ?
    C13 C18 H18 . . 118.9 ?
loop_
    _geom_torsion_atom_site_label_1
    _geom_torsion_atom_site_label_2
    _geom_torsion_atom_site_label_3
    _geom_torsion_atom_site_label_4
    _geom_torsion_site_symmetry_1
    _geom_torsion_site_symmetry_2
    _geom_torsion_site_symmetry_3
    _geom_torsion_site_symmetry_4
    _geom_torsion
    _geom_torsion_publ_flag
    C1 N1 N2 C12 . . . . 177.3(2) ?
    N2 N1 C1 O1 . . . . -3.1(3) ?
    N2 N1 C1 C2 . . . . 176.38(18) ?
    O1 C1 C2 C11 . . . . -5.6(3) ?
    N1 C1 C2 C11 . . . . 174.9(2) ?
    O1 C1 C2 C3 . . . . 173.6(2) ?
    N1 C1 C2 C3 . . . . -5.9(3) ?
    C11 C2 C3 C4 . . . . 2.3(3) ?
    C1 C2 C3 C4 . . . . -177.0(2) ?
    C11 C2 C3 O3 . . . . -178.9(2) ?
    C1 C2 C3 O3 . . . . 1.8(3) ?
    O3 C3 C4 C5 . . . . 178.8(2) ?
    C2 C3 C4 C5 . . . . -2.4(4) ?
    C3 C4 C5 C10 . . . . 0.5(3) ?
    C3 C4 C5 C6 . . . . -179.7(2) ?
    C4 C5 C6 C7 . . . . 179.0(2) ?
    C10 C5 C6 C7 . . . . -1.2(3) ?
    C5 C6 C7 C8 . . . . 0.7(4) ?
    C6 C7 C8 C9 . . . . 0.1(4) ?
    C7 C8 C9 C10 . . . . -0.3(4) ?
    C8 C9 C10 C11 . . . . 179.1(2) ?
    C8 C9 C10 C5 . . . . -0.2(4) ?
    C4 C5 C10 C11 . . . . 1.4(3) ?
    C6 C5 C10 C11 . . . . -178.4(2) ?
    C4 C5 C10 C9 . . . . -179.2(2) ?
    C6 C5 C10 C9 . . . . 1.0(3) ?
    C3 C2 C11 C10 . . . . -0.3(3) ?
    C1 C2 C11 C10 . . . . 179.0(2) ?
    C9 C10 C11 C2 . . . . 179.1(2) ?
    C5 C10 C11 C2 . . . . -1.5(3) ?
    N1 N2 C12 C13 . . . . 178.3(2) ?
    N2 C12 C13 C18 . . . . 177.4(2) ?
    N2 C12 C13 C14 . . . . -2.4(4) ?
    C18 C13 C14 O2 . . . . -179.9(3) ?
    C12 C13 C14 O2 . . . . -0.1(4) ?
    C18 C13 C14 C15 . . . . 1.5(4) ?
    C12 C13 C14 C15 . . . . -178.7(3) ?
    O2 C14 C15 C16 . . . . 179.3(3) ?
    C13 C14 C15 C16 . . . . -2.1(5) ?
    C14 C15 C16 C17 . . . . 1.8(5) ?
    C15 C16 C17 C18 . . . . -0.9(4) ?
    C16 C17 C18 C13 . . . . 0.4(4) ?
    C14 C13 C18 C17 . . . . -0.7(4) ?
    C12 C13 C18 C17 . . . . 179.5(2) ?
loop_
    _geom_hbond_atom_site_label_D
    _geom_hbond_atom_site_label_H
    _geom_hbond_atom_site_label_A
    _geom_hbond_site_symmetry_A
    _geom_hbond_distance_DH
    _geom_hbond_distance_HA
    _geom_hbond_distance_DA
    _geom_hbond_angle_DHA
    _geom_hbond_publ_flag
    O2 H2 N2 . 0.96(5) 1.87(5) 2.697(3) 142(4) yes
    O3 H3 O1 4_455 0.84(4) 1.81(4) 2.609(2) 157(3) yes
    N1 H1 O3 . 0.92(3) 1.85(3) 2.628(3) 141(2) yes
data_global
_journal_date_recd_electronic     2009-11-03
_journal_date_accepted     2009-12-14
_journal_name_full     'Acta Crystallographica, Section E'
_journal_year     2010
_journal_volume     66
_journal_issue      1
_journal_page_first     o236
_journal_page_last     o237
_journal_paper_category     QO
_journal_coeditor_code     BG2308
_publ_contact_author_name     'Hassan Hosseini Monfared'
_publ_contact_author_address
;
Department of Chemistry
Zanjan University 45195-313
Zanjan
Islamic Republic of Iran
;
_publ_contact_author_email     'monfared@znu.ac.ir'
_publ_contact_author_fax     '+98 241 5283203'
_publ_contact_author_phone     '+98 241 5152576'
_publ_section_title
;
(<i>E</i>)-3-Hydroxy-<i>N</i>'-(2-hydroxybenzylidene)-2-naphthohydrazide
;
loop_
    _publ_author_name
    _publ_author_address
    'Monfared, Hassan Hosseini'
;
Department of Chemistry
Zanjan University 45195-313
Zanjan
Islamic Republic of Iran
;
    'Bikas, Rahman'
;
Department of Chemistry
Zanjan University 45195-313
Zanjan
Islamic Republic of Iran
;
    'Mayer, Peter'
;
Department of Chemistry and Biochemistry
Ludwig-Maximilians-Universit\"at
Butenandtstrasse 5--13
81377 M\"unchen
Germany
;
