# Supplementary material for: (E)-3-Hydr­oxy-N′-(2-hydroxy­benzyl­idene)-2-naphthohydrazide
Source: Acta Crystallogr Sect E Struct Rep Online. 2009 Dec 24;66(Pt 1):o236–7. doi: 10.1107/S1600536809053793 (PMC2980095; doi:10.1107/S1600536809053793)
Supplement: Supplementary file 2 [file e-66-0o236-Isup2.hkl]

# 
# h,k,l, Fc-squared, Fo-squared, sigma(Fo-squared) and status flag 
# 
data_I
_shelx_title ' nn302 in Pna21 (33)' 
_shelx_refln_list_code          4 
_shelx_F_calc_maximum      109.86 
_exptl_crystal_F_000       640.00 
_reflns_d_resolution_high  0.7714 
 
loop_ 
 _symmetry_equiv_pos_as_xyz 
 'x, y, z' 
 '-x, -y, z+1/2' 
 '-x+1/2, y+1/2, z+1/2' 
 'x+1/2, -y+1/2, z' 
 
_cell_length_a    12.6749 
_cell_length_b     4.9666 
_cell_length_c    22.7299 
_cell_angle_alpha  90.000 
_cell_angle_beta   90.000 
_cell_angle_gamma  90.000 
 
_shelx_F_squared_multiplier     1.000 
 
loop_ 
 _refln_index_h 
 _refln_index_k 
 _refln_index_l 
 _refln_F_squared_calc 
 _refln_F_squared_meas 
 _refln_F_squared_sigma 
 _refln_observed_status 
   4   0   0     5475.26     5180.42     88.60 o 
   6   0   0    10369.00    11243.35    223.36 o 
   8   0   0      221.53      248.44      7.32 o 
  10   0   0        5.92        7.70      4.03 o 
  12   0   0       33.17       54.45      4.66 o 
  14   0   0        0.01        3.04      4.16 o 
  16   0   0       28.20       27.36      9.60 o 
   1   1   0       16.11       14.01      0.45 o 
   2   1   0      424.56      384.92      5.74 o 
   3   1   0      820.98      821.38     10.28 o 
   4   1   0      624.55      582.22      7.87 o 
   5   1   0      115.96      126.19      2.85 o 
   6   1   0      769.14      740.11     10.68 o 
   7   1   0       17.64       13.61      1.78 o 
   8   1   0       33.77       33.35      2.47 o 
   9   1   0        9.51        9.31      1.54 o 
  10   1   0        0.10        2.78      3.04 o 
  11   1   0       25.85       22.29      3.84 o 
  12   1   0        1.77        1.78      5.37 o 
  13   1   0       18.15       18.07      2.99 o 
  14   1   0        5.66        9.54      4.74 o 
  15   1   0       27.82       31.17      4.65 o 
  16   1   0        5.66        7.95      5.01 o 
   0   2   0     1714.40     1648.11     43.37 o 
   1   2   0      240.24      231.12      4.55 o 
   2   2   0      628.83      604.14      9.74 o 
   3   2   0      188.46      181.84      3.11 o 
   4   2   0       20.32       17.64      1.15 o 
   5   2   0        0.17        1.14      0.78 o 
   6   2   0       54.61       52.88      3.25 o 
   7   2   0       11.91       11.96      1.37 o 
   8   2   0       18.57       19.57      2.68 o 
   9   2   0       38.60       39.95      4.74 o 
  10   2   0      121.03      130.20      6.44 o 
  11   2   0       24.78       25.87      2.95 o 
  12   2   0        1.08        2.96      3.67 o 
  13   2   0       44.59       44.57      7.07 o 
  14   2   0        1.29       -2.39      2.39 o 
  15   2   0       31.75       37.55      5.37 o 
   1   3   0     1200.80     1284.65     23.37 o 
   2   3   0     2371.78     2502.89     54.73 o 
   3   3   0      430.63      443.72      7.84 o 
   4   3   0      858.58      885.15     22.97 o 
   5   3   0       76.42       82.33      4.14 o 
   6   3   0      693.23      686.07     11.45 o 
   7   3   0     1551.21     1595.82     22.13 o 
   8   3   0      573.88      601.26     10.68 o 
   9   3   0      304.59      322.55      7.16 o 
  10   3   0       69.01       64.55      3.46 o 
  11   3   0       55.10       57.28      4.55 o 
  12   3   0        7.71       10.48      3.62 o 
  13   3   0       22.69       25.18      4.10 o 
  14   3   0       68.33       68.69      7.25 o 
   0   4   0       24.67       22.31      3.10 o 
   1   4   0        0.60        0.00      1.31 o 
   2   4   0       27.95       26.15      2.63 o 
   3   4   0       21.19       24.20      2.62 o 
   4   4   0       54.30       60.42      4.38 o 
   5   4   0       51.98       52.75      2.55 o 
   6   4   0        0.00       -0.27      1.08 o 
   7   4   0      258.70      269.65     13.41 o 
   8   4   0        0.00        1.55      1.70 o 
   9   4   0       17.24       20.66      2.84 o 
  10   4   0       23.41       24.55      4.03 o 
  11   4   0       23.28       20.49      4.22 o 
  12   4   0        1.12        0.29      3.22 o 
   1   5   0        7.89        8.18      2.48 o 
   2   5   0       99.14      107.51      6.20 o 
   3   5   0       43.45       41.33     17.04 o 
   4   5   0       42.12       44.23     24.78 o 
   5   5   0        3.93        1.72     10.11 o 
   6   5   0       15.32       16.16      4.54 o 
   7   5   0        0.19       -2.77      2.77 o 
   8   5   0       65.50       64.29      9.38 o 
   9   5   0        3.39        3.25      4.64 o 
  10   5   0        4.76        4.96      7.44 o 
   0   6   0       58.16       70.01      9.91 o 
   1   6   0       63.58       64.62     12.39 o 
   2   6   0        1.15        0.93      3.07 o 
   3   6   0      358.32      370.76     16.58 o 
   4   6   0        0.01        4.53      5.89 o 
   5   6   0        3.68       10.84      6.20 o 
   2   0   1     6755.28     6126.41     93.01 o 
   4   0   1     1625.10     1530.03     19.22 o 
   6   0   1     1645.60     1766.19     22.54 o 
   8   0   1      168.32      212.40      5.49 o 
  10   0   1      249.41      258.97      6.88 o 
  12   0   1      756.15      700.25     14.48 o 
  14   0   1       57.27       42.29      4.46 o 
  16   0   1       35.51       48.45      8.28 o 
   0   1   1       70.20       70.06      1.30 o 
   1   1   1      906.43      878.50      7.50 o 
   2   1   1      448.53      465.59      4.45 o 
   3   1   1     1297.03     1159.00      9.86 o 
   4   1   1      268.11      299.06      3.40 o 
   5   1   1      162.08      152.07      2.10 o 
   6   1   1      808.30      814.61      8.43 o 
   7   1   1       10.43       13.81      1.11 o 
   8   1   1      200.24      198.94      3.42 o 
   9   1   1       37.97       37.51      1.90 o 
  10   1   1       91.54       87.96      3.78 o 
  11   1   1       12.70       15.34      1.83 o 
  12   1   1       23.27       18.66      1.64 o 
  13   1   1       69.77       60.41      3.75 o 
  14   1   1       69.86       75.65      4.43 o 
  15   1   1      102.09      114.36      7.38 o 
  16   1   1       22.64       31.16      3.48 o 
   1   2   1      209.35      202.93      2.40 o 
   2   2   1      177.04      179.73      2.21 o 
   3   2   1        5.03        5.55      0.64 o 
   4   2   1      156.43      155.57      2.25 o 
   5   2   1      242.06      252.70      3.28 o 
   6   2   1      122.21      114.13      2.02 o 
   7   2   1       31.15       29.33      1.65 o 
   8   2   1      180.65      171.23      2.70 o 
   9   2   1      265.80      258.52      3.99 o 
  10   2   1      273.81      263.38      4.54 o 
  11   2   1      161.56      156.88      3.70 o 
  12   2   1      101.78      110.54      5.67 o 
  13   2   1       49.15       53.18      6.11 o 
  14   2   1       11.05       12.11      2.69 o 
  15   2   1       18.96       13.17      4.27 o 
   0   3   1      265.25      283.77      6.13 o 
   1   3   1      175.97      193.65      3.77 o 
   2   3   1      546.18      553.23      6.78 o 
   3   3   1      328.51      328.35      4.23 o 
   4   3   1      460.37      474.01      5.44 o 
   5   3   1      647.28      690.46      7.23 o 
   6   3   1      367.86      405.35      4.90 o 
   7   3   1      181.87      184.00      3.12 o 
   8   3   1      604.55      613.92      7.32 o 
   9   3   1      427.46      447.34      5.86 o 
  10   3   1      843.68      913.31     10.88 o 
  11   3   1      226.55      235.15      5.72 o 
  12   3   1      481.51      531.14     13.93 o 
  13   3   1       49.72       46.79      3.89 o 
  14   3   1        5.48        6.87      4.61 o 
   1   4   1        8.62       11.41      1.60 o 
   2   4   1       20.69       24.04      1.97 o 
   3   4   1        3.29        2.87      0.73 o 
   4   4   1        7.91        8.40      2.95 o 
   5   4   1       30.77       30.19      1.58 o 
   6   4   1      116.87      119.21      2.83 o 
   7   4   1        3.60        4.95      1.81 o 
   8   4   1       29.13       27.20      1.75 o 
   9   4   1        2.22        0.13      1.44 o 
  10   4   1        1.56       -0.69      2.60 o 
  11   4   1        4.12        3.14      2.13 o 
  12   4   1       61.61       64.34      5.90 o 
   0   5   1        9.74        9.60      2.63 o 
   1   5   1        7.67        6.34      1.45 o 
   2   5   1       15.33       14.12      1.76 o 
   3   5   1       74.85       85.30      5.46 o 
   4   5   1       38.65       40.53      3.15 o 
   5   5   1        6.19        4.35      1.71 o 
   6   5   1        1.98        3.04      3.22 o 
   7   5   1        0.47       -0.11      3.37 o 
   8   5   1        6.34        7.89      2.79 o 
   9   5   1       12.08       17.42      3.62 o 
  10   5   1       34.29       33.74      5.36 o 
   1   6   1       76.92       91.20      5.17 o 
   2   6   1      258.62      297.05     10.86 o 
   3   6   1      149.61      159.55      8.32 o 
   4   6   1      319.89      369.01     13.06 o 
   5   6   1       75.62       79.13      5.29 o 
   2   0   2    12069.18    10481.17    854.33 o 
   4   0   2     1813.09     1685.68     20.97 o 
   6   0   2     1078.13     1202.38     16.20 o 
   8   0   2      140.82      181.64      4.28 o 
  10   0   2       41.73       42.32      2.31 o 
  12   0   2      406.79      372.42     14.40 o 
  14   0   2       73.34       62.42      5.14 o 
  16   0   2       83.57       78.14     14.22 o 
   1   1   2     2197.63     2078.21     20.81 o 
   2   1   2      310.80      296.40      3.22 o 
   3   1   2      429.47      427.46      4.45 o 
   4   1   2      251.90      234.72      2.88 o 
   5   1   2      519.49      529.07      5.79 o 
   6   1   2      171.97      173.20      3.72 o 
   7   1   2      404.87      405.11      4.89 o 
   8   1   2        5.66        5.83      0.76 o 
   9   1   2       15.90       13.54      1.17 o 
  10   1   2      264.24      259.17      4.61 o 
  11   1   2       20.22       16.02      1.48 o 
  12   1   2      160.63      148.87      5.65 o 
  13   1   2       11.21        8.38      2.43 o 
  14   1   2      117.03      111.68      4.42 o 
  15   1   2        1.31        3.18      3.02 o 
  16   1   2       19.05       17.94      3.28 o 
   0   2   2      110.88      115.58      2.68 o 
   1   2   2      282.02      291.07      3.34 o 
   2   2   2     1075.95     1058.52     11.18 o 
   3   2   2      570.53      568.04      5.73 o 
   4   2   2      132.76      131.49      2.45 o 
   5   2   2       31.93       32.33      0.99 o 
   6   2   2       81.57       77.09      1.67 o 
   7   2   2      231.68      226.21      3.33 o 
   8   2   2      380.49      377.66      5.04 o 
   9   2   2      467.17      449.49      6.53 o 
  10   2   2      402.35      427.02      6.25 o 
  11   2   2       32.36       28.60      2.70 o 
  12   2   2       31.25       28.23      4.24 o 
  13   2   2      112.55      112.43      5.36 o 
  14   2   2       47.76       43.67      4.16 o 
  15   2   2       13.23       10.31      4.61 o 
   1   3   2       18.75       20.48      1.16 o 
   2   3   2      162.75      153.89      2.18 o 
   3   3   2      492.05      495.74      5.46 o 
   4   3   2      181.15      188.19      3.35 o 
   5   3   2       87.42       90.09      2.83 o 
   6   3   2      201.37      203.40      3.19 o 
   7   3   2       22.87       19.26      1.22 o 
   8   3   2      385.53      383.97      6.07 o 
   9   3   2      326.22      334.11      5.36 o 
  10   3   2       79.83       83.35      2.93 o 
  11   3   2      181.57      180.26      4.71 o 
  12   3   2      104.23      106.29      4.64 o 
  13   3   2       31.76       33.02      3.54 o 
  14   3   2       57.91       52.95      5.16 o 
   0   4   2       17.34       15.93      1.94 o 
   1   4   2       36.56       38.75      1.86 o 
   2   4   2      119.25      125.58      3.34 o 
   3   4   2       15.68       15.39      1.39 o 
   4   4   2       80.19       83.76      2.32 o 
   5   4   2       35.15       36.43      4.29 o 
   6   4   2       13.67       13.88      1.82 o 
   7   4   2      294.87      314.08      6.24 o 
   8   4   2       11.40        8.69      1.93 o 
   9   4   2       41.29       38.34      2.19 o 
  10   4   2       69.05       75.72      3.65 o 
  11   4   2       13.49       11.19      3.22 o 
  12   4   2        0.45        0.79      2.95 o 
   1   5   2      106.79      109.16      3.71 o 
   2   5   2       29.38       29.82      3.24 o 
   3   5   2       13.34       12.69      2.15 o 
   4   5   2       35.15       30.73      7.80 o 
   5   5   2        1.88        4.21      2.37 o 
   6   5   2       42.89       39.32      2.67 o 
   7   5   2        4.35        4.58      2.47 o 
   8   5   2       11.82       19.69      4.71 o 
   9   5   2        3.78       10.16      3.73 o 
  10   5   2       12.74       12.02      4.39 o 
   0   6   2       13.19       12.33      4.96 o 
   1   6   2      122.47      124.19      6.72 o 
   2   6   2        2.85        3.42      2.40 o 
   3   6   2       87.90       96.95      5.90 o 
   4   6   2       23.54       34.35      6.78 o 
   5   6   2       12.47       19.21      9.29 o 
   2   0   3     1076.13      997.72     34.79 o 
   4   0   3     4722.33     4513.35     82.72 o 
   6   0   3      498.56      614.54     12.57 o 
   8   0   3      223.40      240.15      5.84 o 
  10   0   3      118.59      124.49      4.29 o 
  12   0   3       56.54       55.45      4.11 o 
  14   0   3      179.53      157.18      7.48 o 
  16   0   3        8.89        6.01      4.65 o 
   0   1   3      912.38      821.65     11.90 o 
   1   1   3     3270.30     3061.16     23.92 o 
   2   1   3     6085.83     6023.43     95.20 o 
   3   1   3     3363.71     3262.00     27.13 o 
   4   1   3      164.12      151.34      3.04 o 
   5   1   3      323.91      311.10      3.80 o 
   6   1   3      255.60      268.70      3.45 o 
   7   1   3      119.42      123.22      2.27 o 
   8   1   3      302.85      313.76      4.42 o 
   9   1   3       34.37       32.25      2.20 o 
  10   1   3       36.11       37.29      2.02 o 
  11   1   3       14.65       16.05      1.66 o 
  12   1   3       80.62       61.64      3.24 o 
  13   1   3       48.25       39.84      3.28 o 
  14   1   3       10.48        7.39      2.37 o 
  15   1   3       67.66       65.15      4.05 o 
  16   1   3        9.74       11.39      3.05 o 
   1   2   3      109.88      114.96      3.04 o 
   2   2   3      519.12      496.54      7.11 o 
   3   2   3     1891.86     1904.74     18.35 o 
   4   2   3     1059.22     1109.37     10.41 o 
   5   2   3       12.19       10.79      0.73 o 
   6   2   3      133.15      130.65      2.15 o 
   7   2   3       23.88       20.02      1.54 o 
   8   2   3      199.96      181.37      3.11 o 
   9   2   3      263.38      288.49      5.65 o 
  10   2   3      447.81      453.78      6.49 o 
  11   2   3      150.25      149.10      6.27 o 
  12   2   3       20.74       23.39      2.42 o 
  13   2   3       79.43       79.88      4.13 o 
  14   2   3       26.29       28.47      3.24 o 
  15   2   3        9.18       13.49      2.92 o 
   0   3   3      420.33      428.83      6.47 o 
   1   3   3       17.67       17.18      0.69 o 
   2   3   3      246.68      247.56      3.05 o 
   3   3   3      181.38      186.99      2.62 o 
   4   3   3      177.11      172.85      2.75 o 
   5   3   3      139.04      137.19      3.42 o 
   6   3   3      203.59      206.49      4.35 o 
   7   3   3      360.17      358.36      5.36 o 
   8   3   3       51.78       50.70      1.83 o 
   9   3   3      160.80      165.65      3.57 o 
  10   3   3       46.59       48.97      3.10 o 
  11   3   3      117.31      122.46      4.03 o 
  12   3   3       46.27       51.07      3.57 o 
  13   3   3       97.42       93.63      5.66 o 
  14   3   3       46.05       39.83      4.21 o 
   1   4   3       33.43       33.67      1.60 o 
   2   4   3       26.10       24.92      4.07 o 
   3   4   3       43.75       45.29      2.31 o 
   4   4   3        3.29        3.05      2.31 o 
   5   4   3       61.64       62.93      4.07 o 
   6   4   3       69.72       69.43      2.37 o 
   7   4   3       15.60       12.73      1.82 o 
   8   4   3      129.01      131.83      4.40 o 
   9   4   3       31.98       27.63      2.55 o 
  10   4   3        4.30        3.79      2.35 o 
  11   4   3      155.14      166.22      6.48 o 
  12   4   3      158.11      164.28      8.08 o 
   0   5   3      202.37      226.25     20.14 o 
   1   5   3      346.09      386.36     14.76 o 
   2   5   3      278.20      307.07      8.85 o 
   3   5   3      249.92      245.81     14.04 o 
   4   5   3       50.16       36.08      7.96 o 
   5   5   3       18.28       18.70      3.34 o 
   6   5   3        8.95        6.28      2.39 o 
   7   5   3      100.97      105.87      7.76 o 
   8   5   3       84.93       77.77     10.73 o 
   9   5   3        4.55        7.87      3.20 o 
  10   5   3       10.93        9.51      4.88 o 
   1   6   3       19.50       30.35      6.34 o 
   2   6   3       42.10       57.62     10.53 o 
   3   6   3        3.55       -3.70      3.70 o 
   4   6   3       22.42       18.59      9.29 o 
   5   6   3       10.75       11.15      9.29 o 
   0   0   4     3361.37     1708.89    165.43 o 
   2   0   4     1110.32     1015.94     53.39 o 
   4   0   4     1534.81     1553.96     22.18 o 
   6   0   4      909.45      968.85     15.87 o 
   8   0   4      128.39      131.47      4.29 o 
  10   0   4       14.84       10.10      1.87 o 
  12   0   4      102.68       85.57      8.67 o 
  14   0   4       97.32       91.26      5.92 o 
  16   0   4      123.32      159.59     10.91 o 
   1   1   4     8477.12     8328.88     90.81 o 
   2   1   4     6241.39     6104.42    111.24 o 
   3   1   4      370.69      397.59      4.72 o 
   4   1   4     1164.78     1145.16     11.39 o 
   5   1   4      997.69      992.15     10.40 o 
   6   1   4      135.99      144.20      2.39 o 
   7   1   4      357.51      362.44      7.12 o 
   8   1   4      420.85      430.76      5.80 o 
   9   1   4       79.33       69.84      2.56 o 
  10   1   4      267.57      254.75      5.98 o 
  11   1   4       28.24       21.48      1.95 o 
  12   1   4      129.47      118.56      5.57 o 
  13   1   4       12.55       11.93      5.72 o 
  14   1   4       89.85       85.17      4.35 o 
  15   1   4       22.60       26.81      3.20 o 
  16   1   4        0.98       -2.72      3.34 o 
   0   2   4      525.06      509.76      7.06 o 
   1   2   4       15.49       20.61      6.00 o 
   2   2   4     2524.77     2704.94     22.81 o 
   3   2   4     1498.38     1465.57     13.14 o 
   4   2   4      723.65      773.90      8.37 o 
   5   2   4      895.21      964.41      9.44 o 
   6   2   4      111.00      107.36      2.01 o 
   7   2   4      253.15      243.42      3.70 o 
   8   2   4     1418.32     1415.05     15.67 o 
   9   2   4     1241.07     1263.04     13.42 o 
  10   2   4      181.16      193.92      4.97 o 
  11   2   4       77.33       75.74      3.31 o 
  12   2   4       19.86       16.60      3.16 o 
  13   2   4       67.42       58.57      4.77 o 
  14   2   4        2.19        1.85      2.30 o 
  15   2   4      151.27      175.59      7.95 o 
   1   3   4       62.05       71.17      1.36 o 
   2   3   4       73.73       72.83      1.93 o 
   3   3   4       27.88       26.81      0.95 o 
   4   3   4       73.57       79.78      1.54 o 
   5   3   4       74.42       80.77      1.87 o 
   6   3   4       51.78       47.09      2.14 o 
   7   3   4       65.56       61.32      2.69 o 
   8   3   4      382.59      397.39      5.52 o 
   9   3   4       33.29       34.97      2.46 o 
  10   3   4       37.51       33.14      1.98 o 
  11   3   4       53.27       56.56      3.06 o 
  12   3   4       54.16       62.28      3.92 o 
  13   3   4       38.78       47.77      4.41 o 
  14   3   4       31.10       34.13      3.96 o 
   0   4   4      434.34      440.88      9.11 o 
   1   4   4       60.34       61.85      3.07 o 
   2   4   4       11.13       10.55      1.05 o 
   3   4   4       18.81       15.80      1.32 o 
   4   4   4        5.50        6.05      1.64 o 
   5   4   4      237.08      243.62      3.76 o 
   6   4   4      188.54      200.73      3.47 o 
   7   4   4       23.99       23.00      1.54 o 
   8   4   4       52.64       52.06      2.96 o 
   9   4   4       94.01       94.98      3.41 o 
  10   4   4       86.07       88.69      5.76 o 
  11   4   4       17.71       11.94      5.28 o 
  12   4   4      213.23      235.91      8.74 o 
   1   5   4      148.70      157.08      4.30 o 
   2   5   4      608.59      664.62     12.00 o 
   3   5   4       96.98       98.06      3.99 o 
   4   5   4      136.21      139.28      6.06 o 
   5   5   4       29.54       21.05      4.16 o 
   6   5   4       16.37       13.57      3.07 o 
   7   5   4       60.95       64.91      8.68 o 
   8   5   4       22.92       25.16      4.11 o 
   9   5   4       14.47       18.05      8.67 o 
  10   5   4       46.80       61.68     11.72 o 
   0   6   4       27.44       41.51      9.29 o 
   1   6   4       28.07       36.15      6.09 o 
   2   6   4        1.03       -0.31      3.50 o 
   3   6   4       17.86       11.77      4.38 o 
   4   6   4        5.31       11.03      5.36 o 
   2   0   5      846.16      809.19     34.70 o 
   4   0   5      824.97      839.20     34.07 o 
   6   0   5      360.56      353.67      7.06 o 
   8   0   5       71.95       78.12      3.25 o 
  10   0   5        9.26       10.56      2.55 o 
  12   0   5      183.15      179.38      6.65 o 
  14   0   5       12.90       10.91      3.06 o 
  16   0   5       12.00       15.34      4.24 o 
   1   1   5     7570.17     7543.41     72.94 o 
   2   1   5     1037.98     1033.89     10.30 o 
   3   1   5     2508.00     2456.27     33.14 o 
   4   1   5     1073.57     1058.58     10.69 o 
   5   1   5       64.37       71.13      1.70 o 
   6   1   5     1479.42     1582.95     15.96 o 
   7   1   5      470.95      504.83      6.14 o 
   8   1   5      151.81      141.12      3.12 o 
   9   1   5       11.88       13.28      1.39 o 
  10   1   5      175.74      171.25      3.74 o 
  11   1   5      271.80      255.48      5.07 o 
  12   1   5       24.04       18.56      2.96 o 
  13   1   5      111.45      103.19      4.42 o 
  14   1   5       63.59       75.16      4.80 o 
  15   1   5       34.35       41.50      5.18 o 
   1   2   5      273.77      294.56      3.82 o 
   2   2   5      633.71      668.77      6.75 o 
   3   2   5      452.58      495.96      5.07 o 
   4   2   5     1288.13     1370.41     12.85 o 
   5   2   5      644.83      677.67      7.33 o 
   6   2   5       39.19       35.97      1.33 o 
   7   2   5      447.20      413.13      5.29 o 
   8   2   5      324.85      321.43      4.65 o 
   9   2   5      231.37      228.99      4.17 o 
  10   2   5      493.26      515.96      8.77 o 
  11   2   5      192.26      193.53      7.65 o 
  12   2   5        3.73        7.17      2.51 o 
  13   2   5       11.71       10.11      2.41 o 
  14   2   5       13.51       10.61      2.65 o 
  15   2   5        8.09        8.11      5.85 o 
   0   3   5      142.61      134.62      3.98 o 
   1   3   5       48.70       47.64      1.77 o 
   2   3   5      156.93      157.97      2.56 o 
   3   3   5       79.86       80.08      1.93 o 
   4   3   5       55.51       55.38      2.25 o 
   5   3   5       33.21       35.70      1.97 o 
   6   3   5      132.21      132.38      3.01 o 
   7   3   5       63.41       58.64      1.82 o 
   8   3   5      178.91      177.06      3.42 o 
   9   3   5       73.98       68.32      2.56 o 
  10   3   5        2.23        1.82      1.25 o 
  11   3   5       26.27       25.21      2.58 o 
  12   3   5        7.17        7.20      2.27 o 
  13   3   5        0.37       -2.27      2.27 o 
  14   3   5       25.77       30.09      4.36 o 
   1   4   5      215.04      223.45      5.22 o 
   2   4   5      337.43      340.52      4.14 o 
   3   4   5       91.28       92.18      2.21 o 
   4   4   5       67.32       66.87      1.80 o 
   5   4   5       39.58       32.47      2.43 o 
   6   4   5      355.97      392.12      5.51 o 
   7   4   5      357.70      373.24      5.33 o 
   8   4   5      139.72      143.72      5.00 o 
   9   4   5        4.94        2.10      1.54 o 
  10   4   5       31.52       32.41      3.07 o 
  11   4   5      172.19      181.71      9.10 o 
  12   4   5      120.90      123.65      6.85 o 
   0   5   5        0.11       -2.26      2.26 o 
   1   5   5       63.40       59.73      3.03 o 
   2   5   5       27.54       30.10      1.99 o 
   3   5   5      295.57      311.86     11.67 o 
   4   5   5      102.37       91.19      6.19 o 
   5   5   5       30.85       28.19      3.16 o 
   6   5   5        8.44        9.32      4.85 o 
   7   5   5       61.03       66.12      6.17 o 
   8   5   5       17.62       20.20      3.84 o 
   9   5   5       12.55        5.15     17.98 o 
   1   6   5        8.20       11.63      4.58 o 
   2   6   5        7.92        9.91      7.44 o 
   3   6   5        3.14       -1.24      5.46 o 
   4   6   5        1.46        3.21      8.05 o 
   5   6   5        4.91        4.96      6.82 o 
   2   0   6      413.00      379.83      9.03 o 
   4   0   6     1321.05     1268.98     40.15 o 
   6   0   6     1461.91     1683.14     37.11 o 
   8   0   6       48.51       54.21      3.40 o 
  10   0   6      430.72      432.14     10.06 o 
  12   0   6        2.48        3.01      2.12 o 
  14   0   6       37.19       33.38      5.46 o 
  16   0   6       76.23       92.76      7.77 o 
   1   1   6     4836.43     4890.66     56.00 o 
   2   1   6      638.41      601.56     10.46 o 
   3   1   6      205.37      210.84      2.72 o 
   4   1   6       73.96       63.98      1.39 o 
   5   1   6      139.94      148.32      2.72 o 
   6   1   6      608.55      680.24      7.61 o 
   7   1   6       30.14       31.05      1.41 o 
   8   1   6        9.41        7.83      1.00 o 
   9   1   6      353.10      351.42      5.71 o 
  10   1   6      114.97      119.82      4.16 o 
  11   1   6      205.55      202.95      4.50 o 
  12   1   6      111.31       98.53      4.45 o 
  13   1   6       65.40       59.07      3.93 o 
  14   1   6        6.24        2.79      2.28 o 
  15   1   6        2.70        6.92      2.66 o 
   0   2   6      502.02      475.21     11.45 o 
   1   2   6      387.34      410.35      6.15 o 
   2   2   6      244.14      260.90      3.30 o 
   3   2   6      265.20      253.57      3.82 o 
   4   2   6      302.07      309.74      3.80 o 
   5   2   6      175.86      181.97      2.79 o 
   6   2   6      242.82      270.92      3.93 o 
   7   2   6      120.95      112.92      4.30 o 
   8   2   6       59.36       50.36      2.22 o 
   9   2   6      109.73      103.74      3.13 o 
  10   2   6      349.85      352.81      5.94 o 
  11   2   6      151.06      158.32      5.06 o 
  12   2   6       76.21       69.74      4.01 o 
  13   2   6       87.10       91.91      8.27 o 
  14   2   6       40.93       44.39      6.18 o 
  15   2   6       95.33      106.61      6.04 o 
   1   3   6       11.27       12.21      0.74 o 
   2   3   6       28.16       29.37      1.14 o 
   3   3   6       55.78       69.37      2.08 o 
   4   3   6       83.39       78.85      1.71 o 
   5   3   6        9.49       10.49      0.80 o 
   6   3   6        4.84        6.03      0.95 o 
   7   3   6        5.40        5.07      1.21 o 
   8   3   6       81.67       86.57      2.42 o 
   9   3   6       74.11       72.44      3.31 o 
  10   3   6       33.20       27.01      2.49 o 
  11   3   6       28.74       31.31      3.16 o 
  12   3   6       24.85       22.17      2.91 o 
  13   3   6        3.34        2.03      2.92 o 
  14   3   6       15.07       10.67      4.08 o 
   0   4   6      836.43      836.81     12.79 o 
   1   4   6      143.69      144.95      2.53 o 
   2   4   6      154.20      166.20      2.47 o 
   3   4   6      280.94      284.06      3.89 o 
   4   4   6       17.97       19.82      2.61 o 
   5   4   6      294.99      297.53      5.06 o 
   6   4   6      358.00      371.11      5.56 o 
   7   4   6      234.31      244.92      4.37 o 
   8   4   6      119.83      129.94      3.37 o 
   9   4   6       95.97       88.96      3.28 o 
  10   4   6       79.33       83.89      5.14 o 
  11   4   6        1.31        5.76      3.83 o 
  12   4   6      176.15      186.89      8.25 o 
   1   5   6       33.11       34.30      2.54 o 
   2   5   6       17.82       16.52      2.06 o 
   3   5   6       37.24       32.63     14.31 o 
   4   5   6       46.48       47.88      5.81 o 
   5   5   6       12.17       12.87      2.72 o 
   6   5   6       28.42       22.74      2.94 o 
   7   5   6        6.84        1.74      3.68 o 
   8   5   6       23.03       21.23      4.40 o 
   9   5   6        8.34        4.77      7.84 o 
   0   6   6       13.97        4.34      8.05 o 
   1   6   6        4.06       -5.02      5.02 o 
   2   6   6        9.53        1.41      5.27 o 
   3   6   6        5.30       13.61      5.20 o 
   4   6   6        6.06       -2.04      3.70 o 
   2   0   7     1061.12     1008.50     20.84 o 
   4   0   7      236.63      242.97      5.99 o 
   6   0   7       27.57       27.02      1.61 o 
   8   0   7      481.35      449.18      9.23 o 
  10   0   7      305.63      305.16      7.70 o 
  12   0   7      281.38      269.94      8.61 o 
  14   0   7       53.73       66.80      5.77 o 
   0   1   7     1071.33     1026.05     21.55 o 
   1   1   7      550.13      553.17      6.78 o 
   2   1   7      168.72      171.81      2.44 o 
   3   1   7      471.71      452.68      5.32 o 
   4   1   7     1446.52     1467.55     14.60 o 
   5   1   7      278.80      292.86      3.93 o 
   6   1   7      114.58      136.80      2.62 o 
   7   1   7       54.46       52.29      1.57 o 
   8   1   7      119.89      107.83      3.43 o 
   9   1   7      341.67      340.18      5.49 o 
  10   1   7      937.95      924.59     11.60 o 
  11   1   7      287.06      260.90      5.51 o 
  12   1   7      315.01      305.99      6.62 o 
  13   1   7       14.35       14.31      2.37 o 
  14   1   7       11.02       13.95      2.53 o 
  15   1   7       76.12       89.51      4.93 o 
   1   2   7      107.40      111.19      2.37 o 
   2   2   7      338.19      362.38      4.37 o 
   3   2   7     1081.34     1162.85     11.19 o 
   4   2   7      108.98      111.13      2.08 o 
   5   2   7       10.27        8.23      0.81 o 
   6   2   7       25.54       26.04      1.12 o 
   7   2   7      115.09      110.06      3.13 o 
   8   2   7       88.34       86.18      4.24 o 
   9   2   7      506.62      509.62      7.32 o 
  10   2   7      143.85      141.68      3.45 o 
  11   2   7      181.16      170.75      5.16 o 
  12   2   7      145.15      151.99      4.88 o 
  13   2   7        1.50        2.76      1.83 o 
  14   2   7       48.79       46.92      4.03 o 
  15   2   7       27.87       31.16      3.69 o 
   0   3   7      551.16      524.37      8.71 o 
   1   3   7       51.67       48.43      1.39 o 
   2   3   7      116.64      114.24      2.28 o 
   3   3   7        5.03        4.82      1.30 o 
   4   3   7      227.34      231.51      3.36 o 
   5   3   7        9.63        8.14      1.30 o 
   6   3   7      177.56      178.27      2.99 o 
   7   3   7       15.80       12.61      1.22 o 
   8   3   7       96.10       98.83      3.57 o 
   9   3   7        0.31       -1.22      1.73 o 
  10   3   7      117.83      122.16      3.80 o 
  11   3   7       14.92       12.66      2.31 o 
  12   3   7        4.52        3.92      4.01 o 
  13   3   7        9.40       12.39      4.95 o 
  14   3   7        5.61       10.45      4.51 o 
   1   4   7      239.61      251.92      3.44 o 
   2   4   7       22.36       23.61      1.38 o 
   3   4   7      119.11      124.89      3.74 o 
   4   4   7       21.08       20.14      1.90 o 
   5   4   7       23.74       27.05      1.92 o 
   6   4   7      117.18      116.34      3.40 o 
   7   4   7       23.93       24.47      2.17 o 
   8   4   7      138.37      137.44      3.77 o 
   9   4   7        1.92       -0.74      1.45 o 
  10   4   7        3.97        4.01      2.91 o 
  11   4   7      132.56      141.82      7.27 o 
  12   4   7       15.70       17.35      4.21 o 
   0   5   7        5.50        3.80      1.70 o 
   1   5   7       25.36       29.97      4.56 o 
   2   5   7       96.02      101.17      5.84 o 
   3   5   7       23.58       20.03      5.22 o 
   4   5   7       17.14       18.16      1.85 o 
   5   5   7       24.22       19.24      3.11 o 
   6   5   7       16.90       13.47      3.18 o 
   7   5   7       65.85       61.66      6.42 o 
   8   5   7       27.15       34.16      8.05 o 
   9   5   7       12.22        9.74     20.05 o 
   1   6   7        7.42        4.34      3.94 o 
   2   6   7        6.51       11.05      5.04 o 
   3   6   7       10.10       15.11      9.60 o 
   4   6   7       17.22       21.24      5.95 o 
   0   0   8     1197.61     1172.22     33.15 o 
   2   0   8     1267.89     1201.46     24.06 o 
   4   0   8      100.80       94.62      3.04 o 
   6   0   8       55.09       54.28      5.08 o 
   8   0   8       55.53       59.77      4.11 o 
  10   0   8       21.69       28.33      4.38 o 
  12   0   8       34.37       29.95      3.52 o 
  14   0   8       34.45       30.60      4.47 o 
   1   1   8       22.62       20.41      1.55 o 
   2   1   8     1083.46     1150.10     16.83 o 
   3   1   8     1770.52     1925.99     30.44 o 
   4   1   8     3280.07     3461.49     34.53 o 
   5   1   8      251.45      274.82      3.86 o 
   6   1   8       62.23       61.10      1.72 o 
   7   1   8      270.98      274.43      4.50 o 
   8   1   8      407.05      399.14      5.41 o 
   9   1   8      288.76      295.81      4.84 o 
  10   1   8      393.39      409.81      7.23 o 
  11   1   8      192.12      199.42      4.69 o 
  12   1   8       25.30       20.02      4.06 o 
  13   1   8       21.33       24.23      3.72 o 
  14   1   8       26.77       23.75      4.51 o 
  15   1   8        2.42        4.15      2.16 o 
   0   2   8     1811.09     1731.15     30.03 o 
   1   2   8     1025.64     1019.78     19.15 o 
   2   2   8      833.59      804.40      8.43 o 
   3   2   8     2126.45     2135.02     19.11 o 
   4   2   8      169.64      185.23      2.85 o 
   5   2   8      215.98      228.39      3.58 o 
   6   2   8      375.99      374.15      5.33 o 
   7   2   8      402.28      407.39      6.15 o 
   8   2   8        3.54        3.84      1.23 o 
   9   2   8       30.78       31.97      1.86 o 
  10   2   8       30.25       26.59      2.52 o 
  11   2   8        9.94        6.92      2.58 o 
  12   2   8       37.82       37.04      3.10 o 
  13   2   8       58.01       63.42      4.40 o 
  14   2   8       67.80       72.49      5.82 o 
   1   3   8       11.16        9.30      0.76 o 
   2   3   8       77.81       74.82      2.61 o 
   3   3   8       25.99       23.15      1.89 o 
   4   3   8       49.50       54.08      1.46 o 
   5   3   8       16.42       14.95      1.03 o 
   6   3   8       13.48       13.50      1.17 o 
   7   3   8       20.59       19.18      1.96 o 
   8   3   8       49.68       49.40      2.72 o 
   9   3   8       11.56        8.94      1.75 o 
  10   3   8        2.10        3.93      1.93 o 
  11   3   8       60.09       53.14      4.28 o 
  12   3   8        8.35        8.52      2.45 o 
  13   3   8       28.69       27.36      7.44 o 
   0   4   8     2412.73     2565.15     36.01 o 
   1   4   8      286.12      292.99      4.38 o 
   2   4   8      359.87      362.78      4.86 o 
   3   4   8      138.84      135.90      2.79 o 
   4   4   8      230.24      216.21      4.30 o 
   5   4   8       37.05       30.73      1.97 o 
   6   4   8      408.67      409.21      6.44 o 
   7   4   8       74.31       63.42      3.39 o 
   8   4   8       42.72       36.43      2.48 o 
   9   4   8       38.76       35.84      2.79 o 
  10   4   8        8.44        1.37      2.16 o 
  11   4   8       72.09       71.92      6.45 o 
  12   4   8       20.26       29.01      9.86 o 
   1   5   8        3.90        3.36      2.91 o 
   2   5   8       25.91       24.78      1.62 o 
   3   5   8        4.30        3.58      1.31 o 
   4   5   8        5.32        6.58      1.72 o 
   5   5   8       22.95       21.98      3.12 o 
   6   5   8       14.61       12.09      4.25 o 
   7   5   8        4.19        7.74     12.08 o 
   8   5   8      117.21      121.37      9.69 o 
   9   5   8        2.37        1.24      5.70 o 
   0   6   8        4.49       -0.62      5.58 o 
   1   6   8        0.19       -2.48      3.94 o 
   2   6   8        7.51        5.02      4.58 o 
   3   6   8        6.41        1.81      5.36 o 
   2   0   9      106.22      101.93      3.67 o 
   4   0   9       46.93       56.48      1.83 o 
   6   0   9       73.64       74.55      2.99 o 
   8   0   9      238.34      221.70      5.55 o 
  10   0   9      204.71      198.41      6.71 o 
  12   0   9      134.02      146.55      7.13 o 
  14   0   9       26.27       41.88      5.99 o 
   0   1   9      193.43      191.24      4.33 o 
   1   1   9       78.03       84.09      1.51 o 
   2   1   9     2788.96     2871.54     27.53 o 
   3   1   9      377.71      393.81      5.21 o 
   4   1   9      538.97      548.46      5.88 o 
   5   1   9     1068.44     1126.63     11.57 o 
   6   1   9       70.96       67.07      1.73 o 
   7   1   9       66.89       61.90      2.98 o 
   8   1   9     1284.57     1274.49     14.70 o 
   9   1   9     1188.50     1176.05     13.06 o 
  10   1   9       60.72       59.30      2.25 o 
  11   1   9      155.71      143.10      4.24 o 
  12   1   9       83.44       72.29      3.35 o 
  13   1   9       26.89       29.73      3.11 o 
  14   1   9       11.70       10.51      3.47 o 
  15   1   9      118.48      135.37      6.09 o 
   1   2   9      493.23      550.66      7.15 o 
   2   2   9     3294.66     3292.35     29.52 o 
   3   2   9      224.87      246.87      5.30 o 
   4   2   9     1062.70     1055.26     11.35 o 
   5   2   9      160.51      172.89      3.57 o 
   6   2   9       55.34       53.64      2.56 o 
   7   2   9      285.15      299.13      6.44 o 
   8   2   9      153.61      150.10      4.26 o 
   9   2   9       13.72       13.45      2.28 o 
  10   2   9      207.21      202.44      5.78 o 
  11   2   9       10.81        7.94      2.40 o 
  12   2   9       67.30       77.83      4.65 o 
  13   2   9        2.85        4.83      5.53 o 
  14   2   9       31.59       31.90      4.57 o 
   0   3   9       83.93       77.98      2.83 o 
   1   3   9      106.18      107.69      2.59 o 
   2   3   9        5.45        4.70      0.73 o 
   3   3   9       16.31       32.68      2.82 o 
   4   3   9       20.16       22.28      1.58 o 
   5   3   9       40.33       39.42      1.36 o 
   6   3   9       66.27       88.84      2.53 o 
   7   3   9       39.48       34.85      1.78 o 
   8   3   9        3.15        1.58      1.58 o 
   9   3   9       12.21       20.60      3.29 o 
  10   3   9       10.19        3.40      2.34 o 
  11   3   9        7.30        5.04      3.48 o 
  12   3   9       27.90       32.35      4.39 o 
  13   3   9       16.94       19.11      5.21 o 
   1   4   9      519.96      530.55      7.06 o 
   2   4   9      572.61      571.10      7.33 o 
   3   4   9      121.85      126.42      2.65 o 
   4   4   9       40.72       31.96      1.51 o 
   5   4   9       91.55       79.48      4.19 o 
   6   4   9       42.83       38.77      1.84 o 
   7   4   9       48.08       43.34      2.13 o 
   8   4   9      142.89      128.21      4.60 o 
   9   4   9       18.30       20.80      2.78 o 
  10   4   9       20.16       21.90      5.23 o 
  11   4   9        2.84       -0.40      3.38 o 
   0   5   9      178.48      172.37     10.48 o 
   1   5   9        6.18        3.30      2.12 o 
   2   5   9       45.03       46.25      3.31 o 
   3   5   9       16.12       18.94      3.28 o 
   4   5   9       58.46       57.73      6.48 o 
   5   5   9       67.81       75.07      8.73 o 
   6   5   9       77.55       81.30      8.56 o 
   7   5   9       39.64       40.96      5.48 o 
   8   5   9       21.26       20.31      8.94 o 
   9   5   9      117.90      138.47     38.72 o 
   1   6   9        7.60        8.43      5.16 o 
   2   6   9        7.80       14.32      5.81 o 
   3   6   9        1.31       11.63      5.90 o 
   0   0  10     1394.14     1236.51    162.02 o 
   2   0  10       87.71       77.82      1.84 o 
   4   0  10      983.09      978.67     14.31 o 
   6   0  10       36.86       35.61      2.68 o 
   8   0  10      244.13      240.48      8.32 o 
  10   0  10      503.53      521.43     14.48 o 
  12   0  10       95.68       89.65      5.41 o 
  14   0  10      132.35      140.87     10.64 o 
   1   1  10       96.96      106.66      1.90 o 
   2   1  10      112.11      115.14      2.17 o 
   3   1  10      945.74     1032.74     11.22 o 
   4   1  10      603.11      630.00      7.27 o 
   5   1  10      248.45      249.02      3.20 o 
   6   1  10       62.67       65.45      3.13 o 
   7   1  10      349.55      314.64      4.34 o 
   8   1  10      355.04      352.67      5.15 o 
   9   1  10      215.20      227.69      5.24 o 
  10   1  10      326.11      330.42      6.25 o 
  11   1  10       37.44       34.69      3.60 o 
  12   1  10       96.34      105.46      4.27 o 
  13   1  10       23.01       27.37      4.51 o 
  14   1  10       95.17       94.65      6.84 o 
  15   1  10        9.30        9.39      2.81 o 
   0   2  10     3319.61     3403.39     45.19 o 
   1   2  10     2913.27     2942.59     31.50 o 
   2   2  10      815.67      825.85      9.14 o 
   3   2  10     1692.60     1744.18     17.83 o 
   4   2  10      122.36      120.57      2.29 o 
   5   2  10      188.30      201.20      3.35 o 
   6   2  10      101.05       99.68      2.33 o 
   7   2  10      336.14      340.90      7.22 o 
   8   2  10      432.75      426.18     10.21 o 
   9   2  10       69.75       68.55      3.08 o 
  10   2  10       34.78       28.29      3.24 o 
  11   2  10       23.53       19.99      2.40 o 
  12   2  10       21.87       15.43      3.92 o 
  13   2  10        0.06       -0.74      1.82 o 
  14   2  10       10.76        5.90      3.15 o 
   1   3  10      242.45      221.19      3.98 o 
   2   3  10       67.13       69.13      2.22 o 
   3   3  10       41.57       40.62      2.51 o 
   4   3  10       82.12       79.02      1.80 o 
   5   3  10      133.65      126.69      2.74 o 
   6   3  10        4.64        3.07      1.20 o 
   7   3  10       35.66       25.76      1.60 o 
   8   3  10       22.61       17.10      2.25 o 
   9   3  10       12.37       13.11      2.56 o 
  10   3  10       22.60       22.41      3.44 o 
  11   3  10        2.83        4.82      3.32 o 
  12   3  10       34.16       23.64      5.62 o 
  13   3  10       19.50       16.51      5.65 o 
   0   4  10      123.29      132.94      5.32 o 
   1   4  10        6.84        3.73      1.27 o 
   2   4  10       67.80       69.14      2.21 o 
   3   4  10      311.09      307.13      5.04 o 
   4   4  10       31.37       27.29      1.38 o 
   5   4  10        6.53        4.92      2.02 o 
   6   4  10       55.52       50.69      2.09 o 
   7   4  10        7.30        7.80      1.60 o 
   8   4  10       65.68       55.67      3.11 o 
   9   4  10        7.82        6.65      3.35 o 
  10   4  10        8.19       11.38      4.97 o 
  11   4  10        7.53        6.45      4.34 o 
   1   5  10      167.50      165.93      6.39 o 
   2   5  10       70.29       75.27      4.52 o 
   3   5  10       52.69       54.48      6.03 o 
   4   5  10      167.08      162.14     16.90 o 
   5   5  10       23.04       28.59      6.79 o 
   6   5  10      208.53      236.46     21.81 o 
   7   5  10      111.19      122.41     13.01 o 
   8   5  10        1.98       -6.42     33.15 o 
   0   6  10       21.30       23.54     11.15 o 
   1   6  10        2.32        0.91      4.58 o 
   2   6  10       11.48       11.71      6.78 o 
   2   0  11      345.21      314.57      5.72 o 
   4   0  11      253.23      259.52      7.87 o 
   6   0  11      783.64      807.42     14.36 o 
   8   0  11       74.51       66.28      3.66 o 
  10   0  11      257.86      264.49      8.56 o 
  12   0  11      646.95      682.11     18.42 o 
  14   0  11        9.18       16.40      6.53 o 
   0   1  11      109.34      120.94      2.95 o 
   1   1  11      143.80      153.51      2.57 o 
   2   1  11      674.94      697.47      8.16 o 
   3   1  11      348.42      345.82      5.63 o 
   4   1  11       39.25       33.78      1.32 o 
   5   1  11      150.31      150.85      2.19 o 
   6   1  11       52.02       49.28      2.55 o 
   7   1  11      639.18      641.35      7.68 o 
   8   1  11       38.51       38.14      2.81 o 
   9   1  11      250.35      242.43      7.54 o 
  10   1  11      304.91      311.57      6.81 o 
  11   1  11       41.62       39.13      3.40 o 
  12   1  11        9.06        9.45      2.17 o 
  13   1  11       68.46       72.70      3.86 o 
  14   1  11       53.96       53.13      3.84 o 
  15   1  11        9.91       11.21      3.41 o 
   1   2  11      514.47      510.47      6.27 o 
   2   2  11      212.08      212.53      6.97 o 
   3   2  11        2.41        4.60      0.99 o 
   4   2  11       34.17       37.91      1.53 o 
   5   2  11      133.71      145.95      2.99 o 
   6   2  11      243.31      247.98      4.18 o 
   7   2  11       20.81       21.87      2.90 o 
   8   2  11       31.23       30.39      1.84 o 
   9   2  11        2.11        1.62      1.29 o 
  10   2  11       61.03       57.40      4.33 o 
  11   2  11      106.20      105.94      5.83 o 
  12   2  11       31.94       30.22      3.04 o 
  13   2  11       12.78       11.04      3.53 o 
  14   2  11       19.50       19.81      4.51 o 
   0   3  11      679.81      660.73     11.83 o 
   1   3  11      117.87      104.87      4.04 o 
   2   3  11      235.25      231.39      4.52 o 
   3   3  11       81.85       79.02      2.40 o 
   4   3  11       17.20       14.64      1.11 o 
   5   3  11       19.41       18.90      1.52 o 
   6   3  11       18.30       13.52      1.47 o 
   7   3  11       10.56        6.67      1.41 o 
   8   3  11       19.51       11.55      1.77 o 
   9   3  11       41.06       38.03      2.82 o 
  10   3  11       41.01       36.90      3.28 o 
  11   3  11        9.80        7.76      2.32 o 
  12   3  11       27.54       31.22      4.68 o 
  13   3  11       19.51       22.78      5.06 o 
   1   4  11       33.62       34.81      2.09 o 
   2   4  11       20.89       18.33      1.67 o 
   3   4  11       50.98       45.97      2.78 o 
   4   4  11        8.84        6.39      1.75 o 
   5   4  11        6.83        7.63      1.93 o 
   6   4  11        6.72        4.85      1.45 o 
   7   4  11       27.06       20.27      2.72 o 
   8   4  11        0.65        2.57      7.44 o 
   9   4  11       37.79       44.76      4.41 o 
  10   4  11        2.75        3.63      3.38 o 
  11   4  11       27.70       24.19      6.41 o 
   0   5  11      137.58      135.76     14.62 o 
   1   5  11        7.41        7.60      4.09 o 
   2   5  11       16.36       13.80      5.91 o 
   3   5  11       60.88       59.95      7.20 o 
   4   5  11       13.91       12.78      4.71 o 
   5   5  11      103.51      109.63      7.87 o 
   6   5  11       60.50       54.49      9.34 o 
   7   5  11       27.82       24.32      6.85 o 
   8   5  11       11.10        2.16      5.34 o 
   0   0  12      961.79     1073.72     41.51 o 
   2   0  12       38.86       31.02      1.52 o 
   4   0  12      959.73      988.51     17.45 o 
   6   0  12      406.65      452.76      8.13 o 
   8   0  12      323.38      319.58      6.70 o 
  10   0  12     2006.74     2131.63     36.76 o 
  12   0  12      616.31      685.45     20.62 o 
  14   0  12        9.19       15.09      3.73 o 
   1   1  12       30.95       25.61      0.94 o 
   2   1  12      540.06      557.76      6.88 o 
   3   1  12       33.29       40.35      1.58 o 
   4   1  12       48.27       52.48      1.58 o 
   5   1  12       56.81       56.08      1.32 o 
   6   1  12      124.99      126.13      2.29 o 
   7   1  12       17.86       18.64      1.64 o 
   8   1  12      299.66      320.31      7.49 o 
   9   1  12      158.75      156.57      3.33 o 
  10   1  12      106.22      103.75      3.93 o 
  11   1  12       34.20       30.05      3.22 o 
  12   1  12      158.87      164.89      5.69 o 
  13   1  12       20.99       26.45      2.81 o 
  14   1  12       28.22       31.13      4.40 o 
   0   2  12      142.86      139.54      3.97 o 
   1   2  12       47.57       43.01      1.43 o 
   2   2  12       33.18       35.72      1.97 o 
   3   2  12      174.27      172.75      2.99 o 
   4   2  12       76.07       74.01      1.93 o 
   5   2  12       74.91       73.71      3.19 o 
   6   2  12       64.05       60.86      2.08 o 
   7   2  12        2.96        1.19      1.08 o 
   8   2  12        2.96        4.32      1.20 o 
   9   2  12       54.96       53.22      4.33 o 
  10   2  12      131.76      126.97      3.79 o 
  11   2  12       15.14        9.19      2.93 o 
  12   2  12       24.64       17.30      4.51 o 
  13   2  12       18.17       24.17      5.24 o 
  14   2  12       32.81       47.94      4.95 o 
   1   3  12      341.12      341.08      8.34 o 
   2   3  12      139.10      136.68      3.79 o 
   3   3  12      372.44      436.35     10.33 o 
   4   3  12      384.80      392.80      5.91 o 
   5   3  12      107.82       87.83      2.55 o 
   6   3  12      187.84      186.11      4.09 o 
   7   3  12       47.62       40.32      4.10 o 
   8   3  12       20.70       14.33      1.86 o 
   9   3  12       69.39       58.87      3.37 o 
  10   3  12       50.87       47.41      3.16 o 
  11   3  12       26.29       21.13      5.54 o 
  12   3  12      103.97      136.53      9.32 o 
   0   4  12       88.30       99.59      4.37 o 
   1   4  12       25.31       24.05      2.96 o 
   2   4  12       67.65       70.12      3.20 o 
   3   4  12       98.43       95.32      3.57 o 
   4   4  12       35.60       32.22      1.71 o 
   5   4  12        0.06        0.37      1.50 o 
   6   4  12       24.11       29.11      2.30 o 
   7   4  12        9.39        6.77      3.54 o 
   8   4  12        4.78        5.87      2.87 o 
   9   4  12       10.44       12.83      6.05 o 
  10   4  12       14.55       12.25      3.71 o 
  11   4  12        5.94        2.48      4.71 o 
   1   5  12       44.18       38.47      7.39 o 
   2   5  12        9.97        5.60      4.47 o 
   3   5  12        6.90        5.05      6.28 o 
   4   5  12       13.69        8.74      3.76 o 
   5   5  12      118.95      123.91     10.08 o 
   6   5  12       25.08       11.77      8.05 o 
   7   5  12       28.75       23.17      6.70 o 
   2   0  13     2729.92     2812.07     35.94 o 
   4   0  13     2442.20     2546.99     33.41 o 
   6   0  13     1002.14      993.56     15.97 o 
   8   0  13      776.31      803.46     22.18 o 
  10   0  13      508.65      567.50     13.30 o 
  12   0  13       96.29       92.53     11.34 o 
  14   0  13       93.26      100.03      7.57 o 
   0   1  13      196.52      188.09      4.20 o 
   1   1  13       15.20       15.04      0.75 o 
   2   1  13      134.29      117.77      3.14 o 
   3   1  13        6.95        5.94      0.76 o 
   4   1  13       71.93       64.12      1.68 o 
   5   1  13       98.73       95.07      2.87 o 
   6   1  13      166.12      168.74      2.75 o 
   7   1  13      159.95      157.54      2.79 o 
   8   1  13       88.40       82.36      2.69 o 
   9   1  13       11.47       14.32      1.76 o 
  10   1  13       11.26        7.90      2.88 o 
  11   1  13        3.68        1.44      2.47 o 
  12   1  13        3.82        3.36      2.70 o 
  13   1  13       15.38       17.54      3.73 o 
  14   1  13        2.49       -2.96      2.96 o 
   1   2  13       66.83       63.13      2.35 o 
   2   2  13       28.16       27.82      0.95 o 
   3   2  13        2.28        1.70      0.78 o 
   4   2  13       80.84       82.01      2.80 o 
   5   2  13       39.94       41.09      1.68 o 
   6   2  13      128.75      134.89      4.22 o 
   7   2  13        8.87        7.80      1.37 o 
   8   2  13       42.98       40.45      2.31 o 
   9   2  13        7.21        7.07      2.07 o 
  10   2  13       52.47       51.75      3.02 o 
  11   2  13       17.70       13.45      3.41 o 
  12   2  13        6.66        7.69      5.87 o 
  13   2  13       18.60       26.01      4.77 o 
   0   3  13     5199.49     5368.16     69.84 o 
   1   3  13      138.11      139.45      2.80 o 
   2   3  13      125.12      116.39      3.48 o 
   3   3  13     1263.00     1229.50     15.47 o 
   4   3  13      290.06      279.57      4.55 o 
   5   3  13       24.31       24.97      1.35 o 
   6   3  13      483.36      458.52      7.24 o 
   7   3  13       78.75       60.09      2.84 o 
   8   3  13       36.94       32.91      2.24 o 
   9   3  13       27.85       23.82      2.54 o 
  10   3  13       26.71       22.34      2.71 o 
  11   3  13       19.75       23.82      4.03 o 
  12   3  13        9.18        2.04      3.50 o 
   1   4  13        3.45        2.85      1.42 o 
   2   4  13       13.40       13.70      2.47 o 
   3   4  13       25.94       23.30      1.42 o 
   4   4  13        7.02        6.24      2.34 o 
   5   4  13        2.09        3.57      2.13 o 
   6   4  13        1.65        0.14      2.05 o 
   7   4  13        0.91        1.58      2.63 o 
   8   4  13       13.99       18.84      6.65 o 
   9   4  13        1.37       -3.15      3.15 o 
  10   4  13        7.42       11.65      6.79 o 
   0   5  13       27.99       15.34     21.50 o 
   1   5  13       10.40       11.62      8.89 o 
   2   5  13        1.96       -1.73      9.01 o 
   3   5  13        7.09        2.58      3.31 o 
   4   5  13       11.43       16.03      5.28 o 
   5   5  13        3.38        3.07      4.58 o 
   6   5  13       37.67       31.43      6.09 o 
   7   5  13       12.95       23.71      7.22 o 
   0   0  14      946.41     1023.15     48.33 o 
   2   0  14     2215.47     2319.25     29.47 o 
   4   0  14      528.73      544.56      9.18 o 
   6   0  14     1053.07     1057.76     16.57 o 
   8   0  14     2242.93     2350.04     34.90 o 
  10   0  14      302.72      319.73      8.90 o 
  12   0  14      478.84      538.80     38.63 o 
  14   0  14       40.22       52.85      8.26 o 
   1   1  14        7.38        7.15      0.77 o 
   2   1  14       25.71       25.32      0.95 o 
   3   1  14       69.24       72.41      1.60 o 
   4   1  14       13.80       11.63      1.68 o 
   5   1  14       12.98       14.82      1.34 o 
   6   1  14       40.05       38.76      1.87 o 
   7   1  14        2.28        3.50      1.15 o 
   8   1  14       39.29       38.94      1.48 o 
   9   1  14       72.33       72.67      2.28 o 
  10   1  14       11.28       11.15      1.76 o 
  11   1  14        6.25        2.12      3.28 o 
  12   1  14       18.19       15.54      3.86 o 
  13   1  14       34.86       32.21      4.99 o 
  14   1  14       20.08       20.65      3.83 o 
   0   2  14       17.08       14.93      1.39 o 
   1   2  14       37.80       34.15      1.41 o 
   2   2  14      238.85      219.71      3.64 o 
   3   2  14       56.56       62.40      2.04 o 
   4   2  14       92.80       91.21      2.40 o 
   5   2  14       41.31       44.55      2.01 o 
   6   2  14       17.35       15.40      1.95 o 
   7   2  14       24.04       18.83      1.50 o 
   8   2  14       13.36        9.68      2.22 o 
   9   2  14       17.96       16.99      2.93 o 
  10   2  14       24.43       22.72      5.32 o 
  11   2  14       20.80       20.92      3.60 o 
  12   2  14       14.38       13.97      5.87 o 
  13   2  14       27.03       31.89      4.12 o 
   1   3  14     1121.83     1147.41     12.32 o 
   2   3  14      745.98      770.50     12.52 o 
   3   3  14       80.53       70.66      2.64 o 
   4   3  14      563.58      562.89      7.86 o 
   5   3  14      306.57      306.70      5.37 o 
   6   3  14       74.82       60.33      2.56 o 
   7   3  14       68.35       57.05      3.19 o 
   8   3  14        5.02        5.29      1.73 o 
   9   3  14       46.81       46.61      3.06 o 
  10   3  14       77.19       70.34      4.98 o 
  11   3  14        2.75        2.17      3.40 o 
  12   3  14       47.58       61.93      5.72 o 
   0   4  14       96.43      103.38      6.14 o 
   1   4  14        6.20        9.20      1.50 o 
   2   4  14       22.83       16.99      1.87 o 
   3   4  14       24.89       24.90      2.97 o 
   4   4  14        2.84        0.90      2.34 o 
   5   4  14        2.69        4.35      2.30 o 
   6   4  14       21.73       20.15      2.85 o 
   7   4  14        0.11        0.73      2.61 o 
   8   4  14        0.63        0.85      2.92 o 
   9   4  14       13.27       18.57      3.72 o 
  10   4  14        9.73       16.54      4.14 o 
   1   5  14       11.12       11.62      8.67 o 
   2   5  14        6.26        5.30      3.11 o 
   3   5  14        9.00        9.63      4.74 o 
   4   5  14        6.99        3.86      4.23 o 
   5   5  14        6.41        3.21      8.98 o 
   6   5  14       22.60       38.94     10.84 o 
   2   0  15       77.66       85.71      2.77 o 
   4   0  15      444.74      480.18      8.38 o 
   6   0  15      623.47      659.01     11.91 o 
   8   0  15     1203.20     1235.61     23.59 o 
  10   0  15      305.62      306.39      8.21 o 
  12   0  15       79.55       94.68      7.87 o 
  14   0  15      185.09      201.32     16.08 o 
   0   1  15       96.84       96.06      2.88 o 
   1   1  15       81.60       75.04      2.87 o 
   2   1  15      154.52      150.30      2.71 o 
   3   1  15       72.62       71.76      1.73 o 
   4   1  15      104.13      103.15      2.13 o 
   5   1  15       12.57       13.67      1.21 o 
   6   1  15       42.59       44.83      3.01 o 
   7   1  15      353.52      356.26      5.22 o 
   8   1  15       99.78       93.36      2.40 o 
   9   1  15      133.52      135.20      3.10 o 
  10   1  15       68.15       72.83      4.36 o 
  11   1  15       77.56       80.23      3.34 o 
  12   1  15       23.46       25.48      2.45 o 
  13   1  15       98.59       99.01      5.99 o 
   1   2  15      186.17      181.14      3.26 o 
   2   2  15       52.88       47.96      1.53 o 
   3   2  15       22.66       27.42      1.73 o 
   4   2  15       59.19       58.34      2.68 o 
   5   2  15       64.63       61.78      2.47 o 
   6   2  15        3.86        1.91      1.02 o 
   7   2  15       79.45       66.77      2.49 o 
   8   2  15       15.88        9.60      1.77 o 
   9   2  15       10.57       10.69      2.00 o 
  10   2  15       62.81       60.98      4.13 o 
  11   2  15        4.86        0.95      2.78 o 
  12   2  15       20.55       20.15      3.47 o 
  13   2  15        4.17        7.59      6.86 o 
   0   3  15       98.07      252.10     18.53 o 
   1   3  15      464.30      463.22      6.10 o 
   2   3  15       75.17       69.28      3.33 o 
   3   3  15      284.37      322.62      6.01 o 
   4   3  15      289.53      273.82      6.16 o 
   5   3  15       70.27       62.00      2.28 o 
   6   3  15       41.75       43.61      2.33 o 
   7   3  15       53.00       38.05      3.19 o 
   8   3  15       61.38       51.05      5.35 o 
   9   3  15       30.15       30.90      4.23 o 
  10   3  15       10.57        3.37      3.42 o 
  11   3  15       43.82       46.48      6.88 o 
   1   4  15        8.67        8.60      3.17 o 
   2   4  15        1.35        0.66      1.73 o 
   3   4  15        1.14       -0.82      1.92 o 
   4   4  15        0.47        3.39      2.18 o 
   5   4  15       48.70       29.72      3.24 o 
   6   4  15       23.87       19.57      3.38 o 
   7   4  15        4.05        2.95      4.44 o 
   8   4  15        3.02        6.61      3.32 o 
   9   4  15        9.93       13.08      4.15 o 
   0   5  15       37.99       36.99     14.87 o 
   1   5  15       18.69       25.76     13.41 o 
   2   5  15       13.71       14.21      5.25 o 
   3   5  15       23.45       24.60      6.26 o 
   4   5  15        8.97        9.10      3.94 o 
   5   5  15        2.28       -4.32      4.32 o 
   6   5  15       14.23       16.73      9.29 o 
   0   0  16      379.64      396.09      9.08 o 
   2   0  16      281.77      278.50      5.28 o 
   4   0  16       98.29       91.95      5.26 o 
   6   0  16      470.77      464.31     11.29 o 
   8   0  16        8.64        7.45      1.75 o 
  10   0  16      137.01      137.30      5.17 o 
  12   0  16       26.95       38.23      5.52 o 
   1   1  16       80.79       80.92      1.93 o 
   2   1  16      123.70      114.74      2.30 o 
   3   1  16       63.20       63.08      1.76 o 
   4   1  16       15.82       16.80      1.82 o 
   5   1  16       10.56        6.37      1.67 o 
   6   1  16      233.94      223.44      5.62 o 
   7   1  16       27.02       28.76      1.51 o 
   8   1  16      113.55      119.58      3.06 o 
   9   1  16       47.13       38.32      2.01 o 
  10   1  16       29.35       28.20      2.37 o 
  11   1  16       74.13       72.29      3.41 o 
  12   1  16      115.64      115.33      6.19 o 
  13   1  16       74.62       71.18      5.48 o 
   0   2  16      101.75       98.61      4.05 o 
   1   2  16      331.55      323.91      4.71 o 
   2   2  16      543.41      527.84      8.41 o 
   3   2  16       58.65       52.50      1.88 o 
   4   2  16        0.71        1.60      0.85 o 
   5   2  16       41.89       37.50      1.75 o 
   6   2  16       10.50        7.00      1.43 o 
   7   2  16       57.55       53.85      2.40 o 
   8   2  16      111.09      102.54      3.72 o 
   9   2  16       13.32        9.13      2.22 o 
  10   2  16       28.89       28.23      4.16 o 
  11   2  16        6.24        5.21      2.57 o 
  12   2  16       19.60       21.08      4.03 o 
   1   3  16       22.28       20.94      1.98 o 
   2   3  16      253.31      263.75      6.21 o 
   3   3  16        2.03       -1.32      1.73 o 
   4   3  16      135.07      124.78      5.31 o 
   5   3  16        2.84        0.87      3.33 o 
   6   3  16       35.28       33.02      2.51 o 
   7   3  16        2.16        0.19      2.40 o 
   8   3  16       72.09       70.89      4.53 o 
   9   3  16        8.37        9.13      2.74 o 
  10   3  16       29.26       26.06      4.12 o 
  11   3  16       31.97       27.68      6.91 o 
   0   4  16       23.17       17.84      5.05 o 
   1   4  16       26.60       25.25      1.80 o 
   2   4  16       24.40       26.95      2.76 o 
   3   4  16       93.65       87.09      4.80 o 
   4   4  16       15.64       17.77      3.88 o 
   5   4  16       74.32       61.30      4.09 o 
   6   4  16       46.55       39.64      3.99 o 
   7   4  16       17.83       18.44      3.69 o 
   8   4  16        0.81        0.69      2.99 o 
   9   4  16       10.41       12.56      4.34 o 
   1   5  16        5.35       -0.99      5.62 o 
   2   5  16        4.89        8.21      5.21 o 
   3   5  16       62.48       67.88     14.40 o 
   4   5  16        1.02       -3.69      3.69 o 
   5   5  16        7.91        8.44      6.25 o 
   2   0  17      343.33      347.58      6.18 o 
   4   0  17      148.06      163.12      6.84 o 
   6   0  17      121.54      124.89      5.37 o 
   8   0  17      673.48      750.09     17.46 o 
  10   0  17       18.82       17.64      4.73 o 
  12   0  17      102.46       96.16      8.08 o 
   0   1  17      485.83      495.21      8.09 o 
   1   1  17       29.66       30.45      1.06 o 
   2   1  17       24.30       21.22      1.08 o 
   3   1  17       73.09       69.03      1.95 o 
   4   1  17        9.28       10.97      0.88 o 
   5   1  17      223.53      236.62      4.45 o 
   6   1  17       83.93       80.13      3.60 o 
   7   1  17      128.88      134.92      2.90 o 
   8   1  17       56.98       53.12      3.98 o 
   9   1  17      117.93      118.25      3.18 o 
  10   1  17      135.24      138.85      4.22 o 
  11   1  17       42.13       43.69      4.27 o 
  12   1  17      128.12      137.39      8.81 o 
  13   1  17       34.28       36.67      4.70 o 
   1   2  17      385.80      398.09      5.50 o 
   2   2  17      830.78      842.30     10.94 o 
   3   2  17      100.19       96.03      2.58 o 
   4   2  17       64.00       51.74      2.34 o 
   5   2  17      123.56      112.56      4.29 o 
   6   2  17       61.88       42.06      4.09 o 
   7   2  17       55.60       57.12      3.81 o 
   8   2  17       59.44       54.01      2.78 o 
   9   2  17       11.94        8.10      2.26 o 
  10   2  17       24.33       24.33      4.01 o 
  11   2  17       12.97       15.69      5.77 o 
  12   2  17       27.24       27.95      3.84 o 
   0   3  17      133.48      134.40      4.58 o 
   1   3  17       45.49       44.07      2.25 o 
   2   3  17       62.02       67.32      3.14 o 
   3   3  17       34.68       34.57      2.86 o 
   4   3  17       36.92       31.06      3.21 o 
   5   3  17       11.62       11.57      3.55 o 
   6   3  17       47.08       49.07      2.81 o 
   7   3  17       12.41       13.40      5.24 o 
   8   3  17        7.59        6.29      4.76 o 
   9   3  17       13.38       13.16      3.34 o 
  10   3  17       21.20       19.75      3.75 o 
  11   3  17        7.17        3.81      3.61 o 
   1   4  17       47.55       38.70      2.81 o 
   2   4  17        0.98        1.92      1.82 o 
   3   4  17       15.27        9.61      2.24 o 
   4   4  17       84.84       67.79      4.44 o 
   5   4  17       17.79        7.62      3.10 o 
   6   4  17       81.27       78.58      8.14 o 
   7   4  17        7.24        4.22      3.10 o 
   8   4  17        2.55        1.14      3.47 o 
   0   5  17       36.71       36.83     11.88 o 
   1   5  17        9.20        6.42      4.61 o 
   2   5  17       75.88       96.56     12.10 o 
   3   5  17       22.62       28.80     14.72 o 
   4   5  17       38.16       43.29     10.35 o 
   0   0  18       79.39       95.40      4.46 o 
   2   0  18       13.15       15.40      1.51 o 
   4   0  18       52.71       53.09      2.86 o 
   6   0  18      204.52      223.71      6.35 o 
   8   0  18      173.63      180.31      9.30 o 
  10   0  18       14.70       11.54      4.14 o 
  12   0  18        0.53        6.15      4.02 o 
   1   1  18      232.25      243.74      3.92 o 
   2   1  18      147.70      146.93      2.62 o 
   3   1  18       75.52       76.84      2.13 o 
   4   1  18      284.04      278.66      4.94 o 
   5   1  18      149.26      153.40      4.84 o 
   6   1  18      194.77      204.59      9.09 o 
   7   1  18      229.96      230.36      6.97 o 
   8   1  18       52.23       48.00      4.63 o 
   9   1  18        5.84        6.32      1.56 o 
  10   1  18       44.63       46.19      4.77 o 
  11   1  18      211.32      215.90      8.76 o 
  12   1  18       78.35       77.24      7.34 o 
   0   2  18     1234.34     1265.05     19.70 o 
   1   2  18      169.08      172.11      3.33 o 
   2   2  18       42.01       40.34      2.08 o 
   3   2  18      532.54      513.48      7.09 o 
   4   2  18       75.96       64.52      4.01 o 
   5   2  18       24.09       18.15      2.25 o 
   6   2  18      110.51       89.18      4.95 o 
   7   2  18      112.32      105.71      3.63 o 
   8   2  18       27.94       26.36      3.98 o 
   9   2  18        0.73       -2.18      5.41 o 
  10   2  18       11.71       12.82      3.12 o 
  11   2  18       18.81       21.53      4.47 o 
   1   3  18       44.34       37.81      2.29 o 
   2   3  18        0.80        3.26      2.29 o 
   3   3  18       13.88       30.37      2.38 o 
   4   3  18        9.47        5.53      1.85 o 
   5   3  18       40.32       41.59      6.11 o 
   6   3  18        4.41        2.54      5.91 o 
   7   3  18        0.68        2.32      4.76 o 
   8   3  18        5.70        3.21      3.26 o 
   9   3  18        4.24        8.39      3.73 o 
  10   3  18       23.28       20.64      4.24 o 
   0   4  18      318.79      307.76     14.41 o 
   1   4  18       38.53       35.51      4.53 o 
   2   4  18       13.65        6.39      2.04 o 
   3   4  18       77.95       71.93      4.35 o 
   4   4  18      247.29      241.29     10.12 o 
   5   4  18       50.88       36.71     10.91 o 
   6   4  18       33.18       24.29      5.13 o 
   7   4  18       29.64       24.87      3.70 o 
   8   4  18       20.59       12.84      4.16 o 
   1   5  18        6.53       17.06     15.61 o 
   2   5  18        6.27       21.99     19.21 o 
   2   0  19       75.81       77.98      3.16 o 
   4   0  19       23.15       22.34      3.58 o 
   6   0  19       23.62       27.79     10.91 o 
   8   0  19       90.11       95.47      6.35 o 
  10   0  19       13.65       10.16      6.51 o 
  12   0  19       13.80       14.68      7.20 o 
   0   1  19      360.39      364.74      7.28 o 
   1   1  19       70.25       71.28      2.15 o 
   2   1  19       69.81       64.16      2.51 o 
   3   1  19      144.31      149.16      3.15 o 
   4   1  19       16.76       18.42      1.56 o 
   5   1  19      252.84      259.93      5.73 o 
   6   1  19      282.69      300.27     10.33 o 
   7   1  19      183.87      192.02      6.73 o 
   8   1  19      171.82      182.64      5.05 o 
   9   1  19      101.44       95.90      4.89 o 
  10   1  19       27.28       21.83      2.68 o 
  11   1  19        3.65        6.41      4.54 o 
  12   1  19      103.84      107.76      6.43 o 
   1   2  19      515.62      534.82      7.48 o 
   2   2  19      106.69      103.58      3.80 o 
   3   2  19       21.25       18.89      1.28 o 
   4   2  19        3.97        0.57      1.52 o 
   5   2  19       69.21       58.48      5.47 o 
   6   2  19        6.36        4.01      1.39 o 
   7   2  19        6.93        5.74      2.47 o 
   8   2  19        3.22        2.10      2.33 o 
   9   2  19        2.78        0.23      2.75 o 
  10   2  19       15.94       16.73      3.53 o 
  11   2  19        9.50       10.27      3.50 o 
   0   3  19       93.90       95.08      5.46 o 
   1   3  19        1.21       -0.14      1.35 o 
   2   3  19        0.94        1.69      1.50 o 
   3   3  19       11.79       10.33      2.00 o 
   4   3  19       30.15       31.53      2.99 o 
   5   3  19       10.32       14.28      3.16 o 
   6   3  19       30.20       25.21      3.24 o 
   7   3  19        1.84        2.36      4.62 o 
   8   3  19        2.74        0.17      2.64 o 
   9   3  19        3.80       -3.68      3.68 o 
   1   4  19      198.88      194.42     10.09 o 
   2   4  19      116.28      100.79     10.74 o 
   3   4  19       10.96        1.45      2.96 o 
   4   4  19      116.43      106.04      6.00 o 
   5   4  19       58.88       43.54      4.75 o 
   6   4  19       70.95       65.81      5.40 o 
   7   4  19       20.51       16.82      5.17 o 
   0   0  20      243.79      287.51      8.33 o 
   2   0  20       55.60       51.84      2.86 o 
   4   0  20       36.29       43.50      6.30 o 
   6   0  20       36.37       31.34      2.80 o 
   8   0  20      177.70      173.68      6.98 o 
  10   0  20       18.85       14.55      5.77 o 
  12   0  20        6.40        5.05      4.39 o 
   1   1  20      181.95      189.27      3.43 o 
   2   1  20       75.84       77.31      2.46 o 
   3   1  20      100.29      106.05      6.07 o 
   4   1  20       52.81       57.85      2.80 o 
   5   1  20      105.22      102.83      3.66 o 
   6   1  20      143.24      161.90      7.13 o 
   7   1  20      158.05      162.11      5.63 o 
   8   1  20       21.38       22.10      2.59 o 
   9   1  20       36.95       34.36      3.11 o 
  10   1  20        8.17        8.35      4.64 o 
  11   1  20       61.41       55.97      7.02 o 
   0   2  20       30.52       26.13      3.76 o 
   1   2  20       27.88       26.92      1.55 o 
   2   2  20      123.25      127.18      3.29 o 
   3   2  20        8.13        7.71      3.57 o 
   4   2  20      123.84      122.13      4.05 o 
   5   2  20      119.70      108.33      5.57 o 
   6   2  20       11.66        8.37      2.08 o 
   7   2  20      101.61       93.94      5.36 o 
   8   2  20       13.03        6.73      3.39 o 
   9   2  20       46.60       52.21      5.75 o 
  10   2  20       59.98       57.50      5.06 o 
   1   3  20        9.48        9.28      1.44 o 
   2   3  20       27.13       30.17      2.45 o 
   3   3  20        4.80        4.03      3.38 o 
   4   3  20       31.09       30.03      3.93 o 
   5   3  20        4.43        4.19      2.39 o 
   6   3  20        0.71       -0.16      2.38 o 
   7   3  20        1.07        3.17      3.65 o 
   8   3  20       30.50       37.01      5.30 o 
   9   3  20        4.34        1.80      3.22 o 
   0   4  20       15.26       18.30      9.42 o 
   1   4  20      155.77      161.38      9.37 o 
   2   4  20        0.16        0.01      4.71 o 
   3   4  20       43.97       46.04      5.10 o 
   4   4  20      137.38      145.90     11.09 o 
   5   4  20       11.63        8.03      3.22 o 
   6   4  20       39.70       29.70      4.83 o 
   2   0  21       75.29       76.75      4.56 o 
   4   0  21       27.85       30.62      5.63 o 
   6   0  21        0.59        3.03      1.81 o 
   8   0  21       58.11       50.68      7.77 o 
  10   0  21        6.54        8.45     10.27 o 
   0   1  21      274.60      285.92      6.48 o 
   1   1  21      173.27      180.15      3.69 o 
   2   1  21      130.47      138.38      3.35 o 
   3   1  21      102.76      101.54      3.39 o 
   4   1  21        6.60        7.54      4.34 o 
   5   1  21       28.80       25.87      2.82 o 
   6   1  21      165.80      175.46      8.84 o 
   7   1  21       30.73       25.14      3.92 o 
   8   1  21       35.52       31.46      6.82 o 
   9   1  21       85.65       90.86      7.67 o 
  10   1  21       54.73       59.51      6.01 o 
  11   1  21        8.05       12.70      4.97 o 
   1   2  21       12.06       13.17      1.13 o 
   2   2  21        5.06        2.57      2.75 o 
   3   2  21       36.41       31.01      3.04 o 
   4   2  21       15.96       13.08      1.44 o 
   5   2  21       22.33       18.57      3.51 o 
   6   2  21       55.54       55.47      3.60 o 
   7   2  21        4.73       -0.06      7.70 o 
   8   2  21      126.82      129.46     12.79 o 
   9   2  21        1.88        3.32      3.49 o 
  10   2  21        7.38        7.65      3.85 o 
   0   3  21        3.83        8.42     11.77 o 
   1   3  21        3.71        4.05      1.57 o 
   2   3  21        9.06       12.05      2.01 o 
   3   3  21       12.27       12.23      4.64 o 
   4   3  21        4.37        3.21      4.04 o 
   5   3  21        3.61        3.86      2.80 o 
   6   3  21        1.55        0.35      3.26 o 
   7   3  21        7.14        6.30      3.35 o 
   8   3  21        4.57        0.60      3.30 o 
   1   4  21        1.85       -1.37      4.25 o 
   2   4  21       24.04       15.14      3.89 o 
   3   4  21       67.98       69.64     10.86 o 
   4   4  21       51.77       37.45      5.50 o 
   5   4  21       10.46       14.97     10.02 o 
   0   0  22       12.54       21.28      2.52 o 
   2   0  22        2.09        4.26     11.45 o 
   4   0  22        8.42        8.88      5.01 o 
   6   0  22        0.89       -0.41      1.58 o 
   8   0  22       15.78       17.68      3.57 o 
  10   0  22        0.61       -0.80      5.20 o 
   1   1  22       30.38       31.13      1.58 o 
   2   1  22      716.84      767.47     12.89 o 
   3   1  22      117.69      128.21      7.78 o 
   4   1  22      236.33      252.11      6.63 o 
   5   1  22       32.08       26.75      3.58 o 
   6   1  22        2.00        1.09      2.40 o 
   7   1  22       54.42       45.91      6.14 o 
   8   1  22       80.50       77.57      4.89 o 
   9   1  22        0.91        4.61      5.87 o 
  10   1  22       40.69       34.33      4.53 o 
   0   2  22      187.20      201.12      6.92 o 
   1   2  22        3.45        2.70      0.69 o 
   2   2  22       85.91       85.90      4.27 o 
   3   2  22       63.09       60.06      2.87 o 
   4   2  22       67.47       70.99      3.70 o 
   5   2  22       47.92       47.60      3.79 o 
   6   2  22       28.37       26.98      3.06 o 
   7   2  22       38.08       33.01      3.79 o 
   8   2  22       20.08       23.18      3.74 o 
   9   2  22      127.95      144.09     11.64 o 
   1   3  22        7.22       11.07      3.56 o 
   2   3  22        1.21        3.43      4.06 o 
   3   3  22        1.55       -0.35      2.03 o 
   4   3  22        3.76        4.16      2.57 o 
   5   3  22        7.94        5.93      2.86 o 
   6   3  22        6.66        2.49      3.02 o 
   7   3  22        5.53       11.44      3.83 o 
   0   4  22       22.61       27.69      8.40 o 
   1   4  22       18.71       16.46      4.50 o 
   2   4  22       42.51       49.23      7.26 o 
   3   4  22        1.12        5.73      5.91 o 
   2   0  23       59.58       63.93      8.41 o 
   4   0  23       40.92       40.22      2.74 o 
   6   0  23        1.07        2.32      7.96 o 
   8   0  23        2.21        0.63      3.94 o 
  10   0  23        4.14       -0.02      6.82 o 
   0   1  23      279.30      273.13      7.59 o 
   1   1  23      144.16      156.62      3.44 o 
   2   1  23       15.74       21.63      4.10 o 
   3   1  23      432.57      476.92     11.11 o 
   4   1  23       59.54       54.61      6.14 o 
   5   1  23       14.43       14.31      2.79 o 
   6   1  23       29.76       25.90      3.33 o 
   7   1  23       32.68       29.89      3.71 o 
   8   1  23       47.23       50.02      4.30 o 
   9   1  23        1.46        4.45      6.80 o 
   1   2  23       58.83       64.37      3.74 o 
   2   2  23       26.59       25.88      2.54 o 
   3   2  23       79.73       76.54      3.77 o 
   4   2  23      206.75      214.14      8.13 o 
   5   2  23       57.29       72.84      4.80 o 
   6   2  23      151.47      158.70      7.18 o 
   7   2  23       60.54       57.75      5.99 o 
   8   2  23        2.53        4.00      3.42 o 
   0   3  23        1.12       -3.94      4.34 o 
   1   3  23        1.54        1.65      3.54 o 
   2   3  23        4.77       12.46      3.57 o 
   3   3  23       13.89        8.80      4.02 o 
   4   3  23       14.76       12.91      5.96 o 
   5   3  23       13.02       16.16      5.37 o 
   6   3  23        1.05       -1.64      3.15 o 
   1   4  23       27.39       26.43      9.24 o 
   0   0  24      102.74      118.50      6.19 o 
   2   0  24       10.56       14.34      2.50 o 
   4   0  24       93.73      101.18      8.76 o 
   6   0  24       17.81       24.58      5.27 o 
   8   0  24        3.28        8.37     11.17 o 
   1   1  24       73.30       75.47      2.47 o 
   2   1  24      114.93      116.43      4.45 o 
   3   1  24        5.44        4.52      6.16 o 
   4   1  24       11.72       12.43      4.24 o 
   5   1  24       10.78        7.30      2.91 o 
   6   1  24       63.91       72.53      5.64 o 
   7   1  24        3.40        4.06      7.80 o 
   8   1  24       22.67       21.86      5.35 o 
   9   1  24       34.45       39.32      4.45 o 
   0   2  24       88.09       87.37      6.57 o 
   1   2  24        0.99        0.74      2.12 o 
   2   2  24       16.06       20.15      2.76 o 
   3   2  24       52.99       50.48      6.00 o 
   4   2  24       11.42       16.22      4.70 o 
   5   2  24      104.11      113.68      6.27 o 
   6   2  24       38.41       39.69      4.90 o 
   7   2  24       13.03       15.99      3.95 o 
   8   2  24       20.03       15.79      3.88 o 
   1   3  24       20.20       12.80      3.47 o 
   2   3  24        0.19        0.12      3.22 o 
   3   3  24        2.27        8.25      6.46 o 
   4   3  24        9.74        5.99      3.55 o 
   5   3  24        4.85        0.29      6.53 o 
   2   0  25      108.05      106.67      4.41 o 
   4   0  25      387.32      455.81     43.76 o 
   6   0  25      116.36      129.81     10.53 o 
   8   0  25       33.11       26.55      7.74 o 
   0   1  25        7.62        5.85      1.80 o 
   1   1  25        5.06        6.22      1.29 o 
   2   1  25       25.25       23.87      2.72 o 
   3   1  25       27.49       25.47      2.42 o 
   4   1  25       19.94       22.04      2.25 o 
   5   1  25       15.97       16.74      3.59 o 
   6   1  25        6.27        3.12      8.00 o 
   7   1  25        2.89       -0.29      3.13 o 
   8   1  25        4.89       -0.62      3.22 o 
   1   2  25       33.47       30.44      3.82 o 
   2   2  25       45.84       48.76      4.59 o 
   3   2  25        1.95       -0.91      2.72 o 
   4   2  25       23.95       16.97      2.92 o 
   5   2  25       86.32      100.02      8.84 o 
   6   2  25       36.72       32.41      4.32 o 
   7   2  25       36.81       38.97      4.76 o 
   0   3  25       56.24       54.06      8.18 o 
   1   3  25       38.64       38.37      5.22 o 
   2   3  25        6.26        5.55      3.41 o 
   3   3  25       22.63       29.44      4.90 o 
   4   3  25       40.06       33.10      6.00 o 
   0   0  26      597.48      686.39     23.54 o 
   2   0  26       54.49       58.35      8.32 o 
   4   0  26      198.21      214.22     11.04 o 
   6   0  26       46.03       57.87      6.25 o 
   1   1  26       32.83       34.30      2.38 o 
   2   1  26        3.80        9.37      2.28 o 
   3   1  26        3.36        5.20      2.41 o 
   4   1  26        6.01        2.76      1.93 o 
   5   1  26        4.92        1.84      3.10 o 
   6   1  26        5.17        3.47      3.49 o 
   7   1  26        2.27        4.53      5.87 o 
   0   2  26       12.84       19.38      4.64 o 
   1   2  26        0.42        1.49      4.24 o 
   2   2  26        5.62        3.52      3.14 o 
   3   2  26        1.76       -0.78      3.46 o 
   4   2  26        0.29       -6.97      6.97 o 
   5   2  26        1.94        3.77      4.77 o 
   1   3  26       15.92       19.13      5.25 o 
   2   0  27      735.46      867.06     24.18 o 
   4   0  27      367.23      412.89     15.93 o 
   6   0  27       13.73       10.99      4.91 o 
   0   1  27        0.18        7.87      4.64 o 
   1   1  27        6.72        3.16      3.47 o 
   2   1  27        5.32        3.25      4.32 o 
   3   1  27        8.45        6.36      2.85 o 
   4   1  27        4.75        3.21      3.64 o 
   5   1  27        1.67       -0.94      5.63 o 
   6   1  27        2.48       -1.67      3.64 o 
   1   2  27        8.35        5.22      3.57 o 
   2   2  27        1.47       -5.66      8.25 o 
   3   2  27        1.59       -3.36      4.05 o 
   4   2  27        0.63       -3.52      3.52 o 
   0   0  28      172.20      160.82     10.41 o 
   2   0  28        8.69       19.25      5.98 o 
   4   0  28      220.08      244.41     17.74 o 
   1   1  28        2.09       -2.44      3.66 o 
   2   1  28        4.09       -5.50      5.50 o 
   3   1  28        0.77       -0.03      4.84 o 
   4   1  28        1.96        1.97      3.77 o 
   0   2  28        4.87        4.32      7.89 o 
   2   0  29      169.55      159.45     10.03 o 
   0   1  29        7.67        2.75      6.87 o 
   1   1  29       14.83       21.07      4.14 o 
                                                 
